# Supplementary material for: Systemic Analysis of the Prognosis-Associated Alternative Polyadenylation Events in Breast Cancer
Source: Front Genet. 2020 Nov 3;11:590770. doi: 10.3389/fgene.2020.590770 (PMC7673440; doi:10.3389/fgene.2020.590770)
Supplement: Supplementary file 1 [file Table_1.XLSX]

## Sheet: OSuniCoxResult.Sig
id	z	HR	HR.95L	HR.95H	pvalue
NM_025202|EFHD1|chr2|+	-5.35759	4.32969e-05	1.09684e-06	0.00170911	8.43391e-08
NM_133452|RAVER1|chr19|-	-4.80141	0.000243765	8.16792e-06	0.00727497	1.57553e-06
NM_001042353|FAM110A|chr20|+	-4.61969	1.7212e-09	3.29246e-13	8.9979e-06	3.84306e-06
NM_030811|MRPS26|chr20|+	-4.28111	4.18328e-05	4.13974e-07	0.00422727	1.85965e-05
NM_021137|TNFAIP1|chr17|+	-4.24587	3.90993e-06	1.24687e-08	0.00122607	2.1775e-05
NM_018035|ATP5SL|chr19|-	-4.2179	0.000662856	2.21007e-05	0.0198808	2.46584e-05
NM_032936|TMEM60|chr7|-	-4.07509	0.00404291	0.000285499	0.057251	4.59964e-05
NM_015260|SIN3B|chr19|+	-4.03792	1.9323e-06	3.25531e-09	0.00114698	5.39277e-05
NM_024098|CCDC86|chr11|+	-3.95354	0.000386926	7.86951e-06	0.0190243	7.70035e-05
NM_016270|KLF2|chr19|+	-3.93788	0.00227441	0.000109984	0.0470336	8.2203e-05
NM_030645|SH3BP5L|chr1|-	-3.89244	1.42845e-10	1.57591e-15	1.29479e-05	9.92423e-05
NM_001042469|SUMF2|chr7|+	-3.87179	4.48337e-06	8.7935e-09	0.00228585	0.000108037
NM_002199|IRF2|chr4|-	-3.82777	0.00101783	2.98875e-05	0.0346624	0.000129309
NM_020223|FAM20C|chr7|+	-3.82237	2.76382e-06	3.9024e-09	0.00195743	0.000132173
NM_001276|CHI3L1|chr1|-	-3.79874	0.00233868	0.000102681	0.0532664	0.000145433
NM_022047|DEF6|chr6|+	-3.78927	0.012178	0.00124553	0.119067	0.000151091
NM_138774|R3HDM4|chr19|-	-3.72746	8.23447e-11	4.10296e-16	1.65262e-05	0.00019342
NM_001040126|PQLC2|chr1|+	-3.72204	0.0231887	0.0031949	0.168304	0.00019762
NM_001136017|CCND3|chr6|-	-3.70134	0.000483855	8.49525e-06	0.0275584	0.000214467
NM_001010878|C16orf91|chr16|-	-3.6785	0.000218234	2.4448e-06	0.0194806	0.000234607
NM_001895|CSNK2A1|chr20|-	-3.67446	0.000942101	2.29127e-05	0.0387364	0.000238352
NM_017955|CDCA4|chr14|-	-3.66842	0.00130154	3.73911e-05	0.0453051	0.000244058
NM_005603|ATP8B1|chr18|-	-3.5693	0.0100107	0.000798893	0.125442	0.000357931
NM_001122631|CDKN1C|chr11|-	-3.4923	0.00807704	0.000540445	0.120713	0.000478876
NM_001185057|NOL3|chr16|+	-3.46098	0.00204588	6.13797e-05	0.0681924	0.000538205
NM_052853|ADCK2|chr7|+	-3.43681	0.00707587	0.000420283	0.119129	0.000588601
NM_001122630|CDKN1C|chr11|-	-3.43166	0.0089142	0.000601575	0.132091	0.000599891
NM_016546|C1RL|chr12|-	-3.42605	0.000193042	1.44797e-06	0.0257362	0.00061243
NM_001003800|BICD2|chr9|-	-3.42218	0.0359	0.00534027	0.241338	0.000621211
NM_032982|CASP2|chr7|+	-3.41757	0.0126514	0.00103211	0.15508	0.000631821
NM_002997|SDC1|chr2|-	-3.41547	4.83189e-05	1.61233e-07	0.0144804	0.000636712
NM_004339|PTTG1IP|chr21|-	-3.41089	3.67458e-08	1.96351e-12	0.000687675	0.000647509
NM_020531|C20orf3|chr20|-	-3.36385	4.94269e-05	1.5312e-07	0.0159549	0.000768622
NM_032017|STK40|chr1|-	-3.33698	6.47833e-06	5.80751e-09	0.00722664	0.000846953
NM_032112|MRPL43|chr10|-	-3.33096	0.0500846	0.00860201	0.291614	0.000865463
NM_017877|C2orf18|chr2|+	-3.28557	0.000142446	7.2303e-07	0.0280636	0.00101778
NM_001127395|METTL21A|chr2|-	3.26007	22.466	3.45927	145.904	0.00111386
NM_000088|COL1A1|chr17|-	3.24793	61.4236	5.11875	737.067	0.00116248
NM_005780|LHFP|chr13|-	-3.23714	0.0104371	0.000659029	0.165293	0.00120735
NM_020967|NCOA5|chr20|-	-3.22915	3.78841e-08	1.18546e-12	0.00121068	0.00124157
NM_138961|ESAM|chr11|-	-3.18135	0.000150668	6.65853e-07	0.0340929	0.00146591
NM_017767|SLC39A4|chr8|-	-3.16995	0.00583092	0.000242271	0.140337	0.00152467
NM_024043|DBNDD1|chr16|-	-3.1697	5.24035e-06	2.84518e-09	0.00965187	0.00152597
NM_144578|MAPK1IP1L|chr14|+	3.15992	129.444	6.33937	2643.13	0.00157815
NM_000714|TSPO|chr22|+	-3.15593	0.0139888	0.000986809	0.198303	0.0015999
NM_145806|ZNF511|chr10|+	-3.15436	0.0029765	8.01662e-05	0.110515	0.0016085
NR_033421|SLC11A2|chr12|-	-3.15422	0.0254671	0.00260308	0.249155	0.0016093
NM_138338|POLR3H|chr22|-	-3.15293	0.0082452	0.000417681	0.162763	0.00161639
NM_079834|SCAMP4|chr19|+	-3.13991	7.24456e-06	4.48311e-09	0.011707	0.00169
NM_001170650|LAS1L|chrX|-	-3.13645	0.000916439	1.15804e-05	0.0725242	0.00171008
NM_032383|HPS3|chr3|+	-3.12153	0.000283999	1.68423e-06	0.0478885	0.00179916
NM_005892|FMNL1|chr17|+	-3.11591	0.0256208	0.00255605	0.256813	0.00183378
NM_024657|MORC4|chrX|-	-3.11464	0.00255988	5.98794e-05	0.109436	0.00184169
NM_001032289|SLC35A2|chrX|-	-3.10061	0.00433042	0.000138845	0.135061	0.00193119
NM_001099402|CCNK|chr14|+	-3.08078	0.0113611	0.000658105	0.19613	0.00206459
NM_002725|PRELP|chr1|+	3.08039	145.24	6.11523	3449.51	0.00206729
NM_001191002|GSTO1|chr10|+	3.05584	207.617	6.77659	6360.85	0.00224429
NM_006387|CHERP|chr19|-	-3.03825	5.73972e-05	1.0543e-07	0.0312476	0.00237958
NM_020148|SPIRE1|chr18|-	-3.02399	0.00591981	0.000213037	0.164498	0.00249464
NM_015361|R3HDM1|chr2|+	-3.01932	0.000548909	4.19739e-06	0.0717831	0.00253341
NM_001012991|C16orf88|chr16|-	-2.99144	0.0204774	0.00160264	0.261645	0.00277665
NM_198580|SLC27A1|chr19|+	-2.97905	9.73234e-05	2.23257e-07	0.0424257	0.0028914
NM_002298|LCP1|chr13|-	-2.97722	4.15595e-05	5.42444e-08	0.0318409	0.00290872
NM_032840|SPRYD3|chr12|-	-2.97709	0.00748926	0.000298593	0.187844	0.00290994
NM_001102367|C14orf159|chr14|+	-2.96729	0.000278728	1.25065e-06	0.0621191	0.00300442
NM_001105204|RUSC1|chr1|+	-2.96672	0.0124439	0.0006861	0.225697	0.00300999
NM_016573|GMIP|chr19|-	-2.91128	0.0012218	1.33622e-05	0.111718	0.00359955
NM_005335|HCLS1|chr3|-	-2.90738	0.0174102	0.00113467	0.26714	0.00364473
NM_001044391|MUC1|chr1|-	-2.90026	0.00640802	0.000211121	0.194498	0.00372854
NM_001161766|AHCY|chr20|-	-2.88698	3.55957e-05	3.39821e-08	0.0372859	0.00388961
NM_052897|MBD6|chr12|+	-2.88277	0.0341039	0.00342984	0.339105	0.00394195
NM_004756|NUMBL|chr19|-	-2.88192	0.000136298	3.20331e-07	0.0579934	0.00395254
NM_025158|RUFY1|chr5|+	-2.87855	0.000691205	4.8724e-06	0.0980554	0.00399504
NM_001846|COL4A2|chr13|+	-2.87681	0.000485685	2.68396e-06	0.0878889	0.00401718
NM_001102664|EPN2|chr17|+	-2.87387	0.0139715	0.00075912	0.257144	0.00405474
NM_019597|HNRNPH2|chrX|+	-2.86717	6.99459e-06	2.09269e-09	0.0233787	0.00414157
NM_022895|C12orf43|chr12|-	-2.86571	0.0498656	0.00641475	0.387634	0.00416074
NM_032236|USP48|chr1|-	2.85961	65324.7	32.7227	1.30408e+08	0.00424157
NM_002967|SAFB|chr19|+	-2.85617	0.0520351	0.00684529	0.39555	0.00428787
NM_001166462|MPP1|chrX|-	-2.84576	0.045301	0.00537683	0.38167	0.00443056
NM_000491|C1QB|chr1|+	-2.84509	9.17869e-05	1.51904e-07	0.0554617	0.00443986
NM_000853|GSTT1|chr22|-	-2.8408	0.0020509	2.86659e-05	0.146731	0.00449999
NM_000442|PECAM1|chr17|-	2.83688	90393.9	34.0418	2.4003e+08	0.0045556
NM_032048|EMILIN2|chr18|+	-2.83223	0.00568575	0.000158875	0.20348	0.00462242
NM_001127203|PCID2|chr13|-	-2.83114	0.00516491	0.000134847	0.197826	0.00463828
NM_001711|BGN|chrX|+	-2.81007	0.0124443	0.000583785	0.265271	0.00495314
NM_006486|FBLN1|chr22|+	-2.80889	0.00143603	1.49112e-05	0.138298	0.0049713
NM_002444|MSN|chrX|+	-2.80301	1.10728e-05	3.79337e-09	0.0323214	0.00506283
NM_032339|MIEN1|chr17|-	-2.80256	0.00274635	4.44175e-05	0.169807	0.00506989
NM_001166237|GSDMD|chr8|+	-2.78932	0.0202394	0.00130622	0.3136	0.00528184
NM_005560|LAMA5|chr20|-	-2.78016	0.0867868	0.0154911	0.48621	0.00543314
NM_001127202|PCID2|chr13|-	-2.77053	0.0186472	0.00111478	0.311917	0.00559655
NM_021630|PDLIM2|chr8|+	-2.76313	0.0197979	0.00122564	0.319797	0.00572503
NM_018386|PCID2|chr13|-	-2.76268	0.00435096	9.18955e-05	0.206004	0.00573292
NM_032885|ATG4D|chr19|+	-2.75772	0.018247	0.0010602	0.314049	0.00582064
NM_024715|TXNDC15|chr5|+	2.74176	70.103	3.3597	1462.76	0.0061111
NM_001517|GTF2H4|chr6|+	2.7335	138331	28.4969	6.71497e+08	0.00626651
NM_020672|S100A14|chr1|-	-2.72951	0.00551197	0.000131649	0.230778	0.00634289
NM_022065|THADA|chr2|-	-2.71647	0.00995437	0.000357732	0.276993	0.0065982
NM_020372|SLC22A17|chr14|-	-2.704	0.0692929	0.0100087	0.479735	0.00685096
NM_147157|SIGMAR1|chr9|-	-2.70371	1.44145e-07	1.58305e-12	0.013125	0.00685704
NM_014762|DHCR24|chr1|-	-2.70366	1.67158e-09	7.25302e-16	0.00385243	0.00685795
NM_005866|SIGMAR1|chr9|-	-2.69988	1.51301e-07	1.69347e-12	0.0135177	0.00693649
NM_001142726|C1orf122|chr1|+	-2.69966	0.0228356	0.00146877	0.355032	0.00694113
NM_015362|C17orf81|chr17|+	-2.69639	0.0112789	0.000433002	0.293796	0.00700963
NM_001190326|DGCR8|chr22|+	-2.68805	8.6638e-07	3.29188e-11	0.022802	0.00718714
NM_024954|UBTD1|chr10|+	-2.6853	0.00960658	0.000323647	0.285145	0.00724652
NM_016246|HSD17B14|chr19|-	-2.68408	0.0229001	0.00145265	0.361007	0.00727304
NM_016172|UBAC1|chr9|-	-2.68174	0.0219865	0.00135056	0.35793	0.00732397
NM_032139|ANKRD27|chr19|-	-2.67136	0.000489848	1.82631e-06	0.131386	0.00755447
NM_001130|AES|chr19|-	-2.67125	0.00523547	0.000110993	0.246954	0.00755691
NM_021959|PPP1R11|chr6|+	-2.67124	5.05423e-05	3.55881e-08	0.0717802	0.00755717
NM_001143985|BANF1|chr11|+	-2.66803	0.00503523	0.000103252	0.245551	0.00762979
NM_020739|CCPG1|chr15|-	2.65939	1.2691e+06	40.2941	3.99716e+10	0.00782813
NM_198970|AES|chr19|-	-2.65896	0.00546355	0.000117417	0.254227	0.00783827
NM_005088|AKAP17A|chrY|+	-2.65584	9.26401e-07	3.2689e-11	0.0262541	0.00791111
NM_003302|TRIP6|chr7|+	-2.65465	0.00540302	0.000114449	0.25507	0.00793902
NM_017802|HEATR2|chr7|+	-2.6515	0.0037481	6.03105e-05	0.232932	0.00801357
NM_032495|HOPX|chr4|-	-2.64573	0.00634168	0.000149305	0.269361	0.00815139
NM_001145266|SLC35C1|chr11|+	-2.64164	0.0321863	0.00251444	0.412005	0.00825045
NM_014855|AP5Z1|chr7|+	2.6383	117579	20.1201	6.87117e+08	0.0083324
NM_013403|STRN4|chr19|-	-2.63803	0.000506506	1.80388e-06	0.14222	0.0083389
NM_018690|APOBR|chr16|+	-2.63715	0.0331566	0.00263656	0.416967	0.00836058
NR_023921|C14orf167|chr14|-	-2.63167	0.0525174	0.00585106	0.471381	0.00849671
NM_004295|TRAF4|chr17|+	-2.63114	1.39603e-08	1.9658e-14	0.00991401	0.00850994
NR_003672|SNHG7|chr9|-	2.62883	18.5373	2.10202	163.477	0.00856785
NM_014214|IMPA2|chr18|+	-2.62862	0.0147171	0.000633434	0.341933	0.00857329
NM_016456|TMEM9|chr1|-	-2.62664	0.00075654	3.54697e-06	0.161364	0.00862324
NM_004181|UCHL1|chr4|+	-2.61961	0.0199611	0.00106758	0.373222	0.00880302
NM_001143820|ETS1|chr11|-	-2.61512	0.00100107	5.65438e-06	0.177232	0.00891972
NM_006332|IFI30|chr19|+	-2.60991	0.011072	0.000376268	0.325803	0.00905666
NM_003087|SNCG|chr10|+	-2.60066	0.00592546	0.000124209	0.282678	0.00930453
NM_004878|PTGES|chr9|-	-2.59992	3.26582e-08	7.42361e-14	0.0143671	0.00932467
NM_001283|AP1S1|chr7|+	-2.58765	0.0329932	0.00249021	0.437134	0.00966329
NM_001256858|RNF34|chr12|+	-2.58227	0.0315526	0.00228978	0.434788	0.00981515
NM_006026|H1FX|chr3|-	-2.57891	0.00129891	8.31587e-06	0.202885	0.00991125
NM_001199573|TRIM22|chr11|+	-2.57692	0.0766852	0.0108753	0.540732	0.00996848
NM_018688|BIN3|chr8|-	2.57668	60.9141	2.674	1387.63	0.00997553
NR_027383|AKAP17A|chrY|+	-2.57585	1.89087e-06	8.35173e-11	0.0428103	0.00999938
NM_001164490|ADAM8|chr10|-	-2.57402	0.00700948	0.000160436	0.306247	0.0100526
NM_015024|XPO7|chr8|+	-2.56857	0.00960549	0.000277376	0.332637	0.0102119
NM_014521|SH3BP4|chr2|+	-2.56739	0.00129176	8.05077e-06	0.207264	0.0102467
NM_006876|B3GNT1|chr11|-	-2.5614	0.0285039	0.0018733	0.433713	0.0104253
NR_026752|CROCCP2|chr1|-	-2.55884	0.0549738	0.00595894	0.507156	0.0105021
NM_001163286|EWSR1|chr22|+	-2.55661	0.0349326	0.00266953	0.457117	0.0105697
NM_138792|LEO1|chr15|-	2.55534	152.486	3.22611	7207.49	0.0106084
NM_015060|AVL9|chr7|+	-2.55035	0.0194551	0.000942196	0.401723	0.0107616
NM_002084|GPX3|chr5|+	-2.55017	0.00183928	1.45331e-05	0.232775	0.0107671
NM_019096|GTPBP2|chr6|-	-2.54859	0.00187276	1.49595e-05	0.234448	0.0108158
NM_006455|LEPREL4|chr17|-	-2.54471	0.000520833	1.54122e-06	0.176008	0.0109368
NM_001165927|MKS1|chr17|-	-2.54471	0.0676872	0.00850645	0.538597	0.0109369
NM_130466|UBE3B|chr12|+	-2.54306	0.00401382	5.70942e-05	0.282178	0.0109887
NM_007364|TMED3|chr15|+	-2.53881	0.000957747	4.47479e-06	0.204989	0.0111231
NR_040586|STAG3L4|chr7|+	2.53518	80.2048	2.70427	2378.76	0.011239
NR_028582|G6PC3|chr17|+	-2.5347	3.51336e-06	2.12903e-10	0.057978	0.0112545
NM_021727|FADS3|chr11|-	-2.52691	0.011261	0.000346983	0.365463	0.011507
NM_001198665|ARHGEF12|chr11|+	-2.52423	0.000124379	1.1547e-07	0.133974	0.0115953
NM_002833|PTPN9|chr15|-	-2.51801	4.29054e-05	1.70983e-08	0.107664	0.0118021
NM_016126|HSPB11|chr1|-	-2.51479	0.0324576	0.00224426	0.469418	0.0119104
NM_000657|BCL2|chr18|-	2.49667	10.0002	1.64048	60.9607	0.0125365
NM_007021|C10orf10|chr10|-	-2.49337	0.00394059	5.07582e-05	0.305927	0.0126536
NM_052988|CDK10|chr16|+	-2.49	0.0843577	0.012046	0.590755	0.0127742
NM_016565|CHCHD8|chr11|-	-2.48836	0.00202762	1.53401e-05	0.268005	0.0128332
NM_022779|DDX31|chr9|-	-2.48608	0.0413231	0.00335146	0.509508	0.0129158
NM_014623|MEA1|chr6|-	-2.48126	0.00169647	1.09938e-05	0.261786	0.0130919
NM_001039656|MTL5|chr11|-	-2.4798	0.0613409	0.00675494	0.55703	0.0131457
NM_144626|TMEM125|chr1|+	-2.47917	0.0267553	0.00152814	0.468443	0.0131689
NM_004358|CDC25B|chr20|+	-2.47813	2.51414e-05	5.78811e-09	0.109205	0.0132074
NM_001195563|CAMTA1|chr1|+	2.47805	132.381	2.77722	6310.16	0.0132103
NM_001802|CDR2|chr16|-	-2.47787	0.000250476	3.55006e-07	0.176724	0.0132169
NM_001039659|IL18BP|chr11|+	-2.4735	0.0440624	0.00371235	0.522983	0.0133797
NM_002038|IFI6|chr1|-	-2.46984	0.0104967	0.000282255	0.390359	0.0135174
NM_144970|CXorf38|chrX|-	2.46919	24.8298	1.93949	317.876	0.0135419
NM_148179|RPP25L|chr9|-	-2.46905	0.0558857	0.00566099	0.551707	0.0135471
NM_001195251|APTX|chr9|-	-2.46416	0.0020669	1.5134e-05	0.282284	0.0137336
NM_001114|ADCY7|chr16|+	-2.46396	0.0236688	0.00120479	0.464989	0.0137411
NM_015341|NCAPH|chr2|+	2.46202	26202.1	7.96129	8.6236e+07	0.0138158
NM_002622|PFDN1|chr5|-	-2.45536	0.00248311	2.06814e-05	0.298134	0.0140744
NM_015548|DST|chr6|-	-2.45209	0.0279792	0.00160468	0.487847	0.0142028
NM_001174066|FGFR1|chr8|-	-2.44978	0.00131567	6.52082e-06	0.265455	0.0142942
NM_003288|TPD52L2|chr20|+	-2.44742	0.00576536	9.28174e-05	0.358116	0.0143885
NM_207315|CMPK2|chr2|-	-2.44541	0.0100398	0.000251266	0.401162	0.0144689
NM_015143|METAP1|chr4|+	-2.43972	0.00351605	3.75543e-05	0.329192	0.0146988
NM_006111|ACAA2|chr18|-	-2.43583	0.00651991	0.000113631	0.374098	0.0148575
NM_001042540|NCBP2|chr3|-	-2.43436	0.0461242	0.00387458	0.549077	0.0149182
NM_020387|RAB25|chr1|+	-2.43152	0.000952725	3.49801e-06	0.259487	0.0150355
NM_001134340|PSMG3|chr7|-	-2.42623	0.0224237	0.00104321	0.481995	0.0152565
NM_182547|TMED4|chr7|-	-2.41519	0.00411919	4.77747e-05	0.355161	0.0157268
NM_001080393|GXYLT2|chr3|+	2.41473	13.3568	1.62931	109.496	0.0157467
NM_001042697|ZSWIM7|chr17|-	2.41461	23.644	1.81408	308.168	0.0157522
NM_001146082|MBOAT7|chr19|-	-2.41392	0.000196892	1.92909e-07	0.200957	0.015782
NM_001040457|RHBDD2|chr7|+	-2.41249	0.00470663	6.05291e-05	0.365979	0.015844
NM_018045|BSDC1|chr1|-	-2.41175	0.00031569	4.51129e-07	0.220912	0.0158763
NM_017758|ALKBH5|chr17|+	-2.40937	2.76062e-07	1.27476e-12	0.0597837	0.01598
NM_002627|PFKP|chr10|+	-2.40469	0.005187	7.11936e-05	0.377913	0.0161861
NM_003475|RASSF7|chr11|+	-2.40373	0.0152522	0.000503558	0.461973	0.0162289
NM_003310|TSSC1|chr2|-	-2.40142	0.0156661	0.000526922	0.465774	0.0163314
NM_016059|PPIL1|chr6|-	-2.40101	0.00385842	4.13212e-05	0.360285	0.0163501
NM_016243|CYB5R1|chr1|-	-2.40039	0.0123221	0.000340165	0.446353	0.0163777
NM_014847|UBAP2L|chr1|+	-2.39977	0.0322859	0.0019556	0.533021	0.0164052
NR_026678|TMEM79|chr1|+	-2.39028	0.0099901	0.000228701	0.436386	0.0168357
NM_001193637|DHRS4L2|chr14|+	-2.38764	0.00656312	0.000105979	0.406445	0.0169571
NM_015315|LARP1|chr5|+	-2.38707	0.000206705	1.94976e-07	0.219139	0.0169831
NM_012098|ANGPTL2|chr9|-	-2.37029	0.0555646	0.00509196	0.606333	0.0177743
NM_005266|GJA5|chr1|-	-2.36258	0.0209049	0.000844789	0.517304	0.0181481
NM_178026|GGT7|chr20|-	-2.35979	0.0555179	0.00503037	0.612725	0.0182853
NM_001083536|FGD3|chr9|+	-2.35614	0.00794813	0.000142428	0.443541	0.0184657
NM_001035521|GTF3C2|chr2|-	-2.35144	0.0385029	0.00254965	0.581443	0.0187008
NM_007033|RER1|chr1|+	2.34529	147.325	2.27112	9556.82	0.0190125
NM_001142784|IL11RA|chr9|+	-2.34422	0.0330762	0.00191296	0.571907	0.019067
NM_006758|U2AF1|chr21|-	-2.34409	0.121478	0.0208459	0.707905	0.0190733
NM_173584|EFCAB4A|chr11|+	-2.33853	0.0743429	0.00841792	0.65656	0.0193598
NM_198236|ARHGEF11|chr1|-	-2.33138	0.0045218	4.83235e-05	0.423121	0.0197334
NM_001114185|MVK|chr12|+	-2.33091	0.00880136	0.000164516	0.47086	0.0197582
NM_006317|BASP1|chr5|+	-2.33054	0.00413823	4.09801e-05	0.417885	0.0197779
NM_001799|CDK7|chr5|+	2.33053	150318	6.65544	3.39504e+09	0.019778
NM_145345|UBXN11|chr1|-	2.33046	30.47	1.72151	539.307	0.0197816
NM_003183|ADAM17|chr2|-	-2.33024	0.101643	0.014857	0.695384	0.0197935
NM_212503|CDK18|chr1|+	-2.32709	0.0135029	0.000359587	0.50705	0.0199603
NM_004403|DFNA5|chr7|-	2.3254	8.95802	1.41137	56.857	0.0200506
NM_006368|CREB3|chr9|+	-2.32214	0.0191849	0.000681896	0.53976	0.0202255
NM_001029989|KIAA0101|chr15|-	2.31999	47.174	1.81858	1223.7	0.0203415
NM_002067|GNA11|chr19|+	2.31854	9.16881	1.40873	59.6757	0.0204199
NM_001204142|MBD1|chr18|-	-2.3165	0.0475596	0.00361465	0.625765	0.0205309
NM_002157|HSPE1|chr2|+	-2.31575	6.43238e-05	1.82279e-08	0.22699	0.0205719
NM_001173431|OBSL1|chr2|-	-2.31506	0.0742359	0.00821218	0.671073	0.0206098
NM_006432|NPC2|chr14|-	-2.3101	0.00109728	3.38244e-06	0.355965	0.0208825
NM_024693|ECHDC3|chr10|+	-2.30558	0.0109705	0.00023672	0.508416	0.0211339
NM_001204136|MBD1|chr18|-	-2.30091	0.0644198	0.00623042	0.666073	0.0213967
NM_178508|C6orf1|chr6|-	-2.30075	0.0224219	0.000882349	0.569775	0.0214059
NM_153321|PMP22|chr17|-	-2.29989	0.000222195	1.71166e-07	0.288436	0.0214547
NM_000304|PMP22|chr17|-	-2.29976	0.000222276	1.71217e-07	0.28856	0.0214616
NM_001204143|MBD1|chr18|-	-2.29843	0.0633822	0.00603053	0.666162	0.0215375
NM_001080424|KDM6B|chr17|+	-2.29326	0.00989507	0.000191505	0.511277	0.0218328
NM_152925|CPNE1|chr20|-	-2.29201	0.00476064	4.91783e-05	0.460847	0.0219048
NM_002373|MAP1A|chr15|+	2.2917	8.14851	1.35483	49.0087	0.021923
NM_001042698|ZSWIM7|chr17|-	2.29106	8.02662	1.3512	47.6811	0.0219602
NM_205767|C19orf70|chr19|-	2.28886	25.8302	1.59556	418.161	0.0220877
NM_006076|AGFG2|chr7|+	-2.28801	0.000653427	1.22184e-06	0.349445	0.0221371
NM_199203|TMEM189-UBE2V1|chr20|-	-2.28765	0.00155107	6.07694e-06	0.395894	0.0221577
NM_030916|PVRL4|chr1|-	-2.28528	0.000546291	8.69534e-07	0.343212	0.0222964
NM_001204834|ANO10|chr3|-	-2.28067	0.0741415	0.00792529	0.693598	0.0225678
NM_001195519|MICU1|chr10|-	-2.27975	1.07361e-09	2.08838e-17	0.0551927	0.0226226
NM_003920|TIMELESS|chr12|-	2.2761	1.76502e+07	10.1517	30687521619091	0.0228398
NM_152705|POLR1D|chr13|+	-2.27462	0.0902944	0.0113708	0.717022	0.0229287
NM_001008397|GPX8|chr5|+	2.27396	19.3821	1.5058	249.48	0.0229686
NM_014876|JOSD1|chr22|-	-2.27127	0.000135119	6.19114e-08	0.294892	0.0231305
NM_001569|IRAK1|chrX|-	-2.26895	0.00351574	2.66822e-05	0.463247	0.0232711
NM_001199378|GBF1|chr10|+	-2.26622	0.021782	0.000795765	0.596224	0.0234377
NM_153213|ARHGEF19|chr1|-	-2.26203	0.0691363	0.00682899	0.699931	0.0236953
NM_000254|MTR|chr1|+	2.26161	18.0885	1.47133	222.381	0.0237214
NM_000876|IGF2R|chr6|+	-2.2616	0.000911539	2.11368e-06	0.393108	0.0237219
NM_021109|TMSB4X|chrX|+	-2.25989	0.00463137	4.37741e-05	0.490007	0.0238282
NM_001099406|SLC39A6|chr18|-	-2.25677	7.02294e-08	4.30364e-14	0.114604	0.0240227
NM_139235|NOL6|chr9|-	-2.25069	0.0262249	0.00110074	0.6248	0.0244051
NM_017918|CCDC109B|chr4|+	2.24969	46.5578	1.63988	1321.82	0.0244686
NM_018211|RAVER2|chr1|+	-2.24902	0.0780025	0.00844516	0.720458	0.0245114
NM_004674|ASH2L|chr8|+	-2.24783	0.00520371	5.30985e-05	0.509969	0.0245872
NM_001002862|DERL3|chr22|-	2.24706	19.338	1.46001	256.133	0.0246364
NM_001017402|LAMB3|chr1|-	-2.2448	0.039978	0.00240464	0.664647	0.0247812
NM_014825|URB1|chr21|-	-2.24244	4.22728e-05	6.35484e-09	0.281201	0.0249327
NM_004530|MMP2|chr16|+	-2.24013	1.66436e-08	2.60235e-15	0.106446	0.0250823
NM_018270|C20orf20|chr20|+	-2.23824	0.0971676	0.0126161	0.748374	0.0252051
NM_003798|CTNNAL1|chr9|-	2.23449	40.0357	1.57352	1018.65	0.0254511
NM_002087|GRN|chr17|+	-2.23294	0.0291418	0.00130842	0.649061	0.0255526
NM_005834|TIMM17B|chrX|-	-2.23144	0.0209816	0.000704435	0.624939	0.0256522
NM_012232|PTRF|chr17|-	-2.22261	0.000121909	4.31099e-08	0.34474	0.0262423
NM_015455|CNOT6|chr5|+	-2.22	0.066738	0.00611576	0.728276	0.0264189
NM_022450|RHBDF1|chr16|-	-2.21954	0.0294769	0.00131208	0.662226	0.0264501
NM_130786|A1BG|chr19|-	-2.21944	0.000266873	1.86384e-07	0.38212	0.0264569
NR_024195|TOM1|chr22|+	-2.21885	0.0894443	0.0106031	0.754521	0.0264969
NM_015392|NPDC1|chr9|-	-2.21672	0.0320171	0.00152715	0.671247	0.0266422
NM_002876|RAD51C|chr17|+	-2.21618	0.0215924	0.000726399	0.641841	0.0266793
NM_004106|FCER1G|chr1|+	-2.21555	0.0272583	0.00112585	0.659959	0.0267221
NM_145691|ATPAF2|chr17|-	-2.21502	0.00338081	2.20074e-05	0.519366	0.0267589
NM_001134223|USP46|chr4|-	-2.21476	5.08562e-09	2.32718e-16	0.111137	0.0267765
NM_007368|RASA3|chr13|-	-2.21262	0.0279408	0.00117463	0.664628	0.0269239
NM_030652|EGFL8|chr6|+	-2.21207	0.0267012	0.00107743	0.661717	0.0269616
NR_033436|PHF14|chr7|+	2.21173	76.0691	1.63735	3534.07	0.0269854
NM_005537|ING1|chr13|+	-2.21146	0.131988	0.0219325	0.794298	0.0270039
NM_001177519|MICA|chr6|+	-2.2111	0.0485012	0.00331725	0.709132	0.0270287
NM_024096|DCTPP1|chr16|-	-2.21099	0.0475153	0.00319075	0.707577	0.0270365
NM_001913|CUX1|chr7|+	-2.20823	0.00391456	2.85772e-05	0.536224	0.0272279
NM_001134321|FAM127B|chrX|-	-2.20777	0.0132855	0.000286677	0.615694	0.0272605
NM_012063|DNM1L|chr12|+	-2.20466	0.100943	0.0131429	0.775288	0.0274782
NM_020441|CORO1B|chr11|-	-2.20403	0.0617714	0.0051937	0.73468	0.0275225
NM_019040|ELP4|chr11|+	-2.20392	0.0276604	0.00113814	0.67224	0.0275297
NM_198467|RSBN1L|chr7|+	-2.19803	0.0307224	0.00137636	0.685769	0.0279469
NM_002824|PTMS|chr12|+	-2.19788	0.0731047	0.00709363	0.753395	0.0279574
NM_022131|CLSTN2|chr3|+	-2.19785	0.0474031	0.00312564	0.718911	0.0279598
NM_138392|SHKBP1|chr19|+	-2.19602	0.0952348	0.0116779	0.776656	0.0280906
NM_001127711|TMEM14B|chr6|+	-2.19172	0.0249415	0.000919081	0.676848	0.0284001
NM_138446|MALSU1|chr7|+	2.18974	40.8277	1.47584	1129.45	0.0285433
NM_017590|ZC3H7B|chr22|+	-2.18796	0.000667701	9.55127e-07	0.46677	0.0286723
NM_014944|CLSTN1|chr1|-	-2.18756	0.0747204	0.00731285	0.76347	0.0287017
NM_021231|C19orf29|chr19|-	-2.18443	0.0423697	0.00248423	0.722635	0.0289306
NM_002125|HLA-DRB5|chr6|-	-2.18172	0.238161	0.065626	0.8643	0.0291305
NM_144772|APOA1BP|chr1|+	-2.18127	0.000337725	2.56643e-07	0.444424	0.0291635
NM_001037161|ACOT1|chr14|+	-2.17825	0.0404109	0.00225238	0.725026	0.0293873
NM_006404|PROCR|chr20|+	-2.17801	0.0728798	0.00690369	0.769367	0.0294054
NM_001130079|MOV10|chr1|+	-2.17356	0.0169682	0.000429776	0.669929	0.0297385
NM_016307|PRRX2|chr9|+	-2.17207	0.0323796	0.00146561	0.715363	0.0298504
NM_000848|GSTM2|chr1|+	-2.17172	0.0888291	0.00999156	0.789727	0.0298767
NM_001165030|TMEM41B|chr11|-	-2.1709	6.21428e-05	9.89751e-09	0.390172	0.0299384
NM_014577|BRD1|chr22|-	-2.16944	0.00807545	0.000103852	0.627941	0.0300491
NM_001242946|EPDR1|chr7|+	2.1648	7.30076	1.20696	44.1616	0.0304032
NM_002773|PRSS8|chr16|-	-2.15897	0.00591625	5.61635e-05	0.623217	0.0308528
NM_013306|SNX15|chr11|+	-2.1573	0.0102443	0.000159571	0.657674	0.0309822
NM_000027|AGA|chr4|-	-2.15573	0.0470819	0.00292568	0.757672	0.031105
NM_000709|BCKDHA|chr19|+	-2.15481	0.0498792	0.00326271	0.762535	0.0311766
NM_001199237|GPANK1|chr6|-	-2.15445	6.71488e-06	1.32142e-10	0.341219	0.0312051
NM_139178|ALKBH3|chr11|+	2.14898	105.514	1.50647	7390.33	0.0316362
NM_002633|PGM1|chr1|+	-2.14459	0.00586911	5.36097e-05	0.642541	0.0319858
NM_017542|POGK|chr1|+	-2.14333	0.00127658	2.88187e-06	0.565488	0.032087
NM_025204|TRABD|chr22|+	-2.13601	0.0240287	0.000785088	0.73543	0.0326784
NM_014901|RNF44|chr5|-	-2.13401	1.59497e-05	6.26273e-10	0.406201	0.0328418
NM_002060|GJA4|chr1|+	-2.13258	0.0141497	0.000282603	0.708469	0.0329596
NM_032548|ABTB1|chr3|+	-2.12724	0.0631091	0.00494926	0.804719	0.0334001
NM_006927|ST3GAL2|chr16|-	2.12707	25.8425	1.29109	517.263	0.033414
NM_018124|RFWD3|chr16|-	-2.12625	0.0118448	0.000198479	0.706867	0.0334824
NM_007277|EXOC3|chr5|+	-2.12596	0.0590366	0.00434704	0.801768	0.0335066
NM_001135244|TCOF1|chr5|+	-2.12338	0.0600391	0.00447592	0.805353	0.0337217
NM_003641|IFITM1|chr11|+	-2.12224	0.0106028	0.000159157	0.706346	0.0338178
NM_138639|BCL2L12|chr19|+	2.122	12.0343	1.20921	119.767	0.0338374
NM_001136135|RPL28|chr19|+	-2.1194	0.00955546	0.000129551	0.704791	0.0340567
NM_001177842|SRPR|chr11|-	-2.11769	0.00125498	2.59043e-06	0.608	0.0342012
NM_033246|PML|chr15|+	-2.11475	0.081144	0.0079131	0.832081	0.0344515
NM_015922|NSDHL|chrX|+	-2.1146	0.0428326	0.00230996	0.794226	0.034464
NM_016199|LSM7|chr19|-	2.11054	7.7302	1.15709	51.6434	0.0348122
NM_017572|MKNK2|chr19|-	-2.11033	0.0177596	0.000420338	0.750353	0.0348297
NM_198440|DERL3|chr22|-	2.10985	22.441	1.24733	403.743	0.0348711
NM_001425|EMP3|chr19|+	2.10757	11.5688	1.18704	112.748	0.0350686
NM_017914|C19orf24|chr19|+	-2.10391	0.0509139	0.00317798	0.815684	0.035386
NM_001823|CKB|chr14|-	-2.10278	0.0500181	0.00306625	0.81592	0.035485
NM_014714|IFT140|chr16|-	-2.10275	0.0288852	0.00106139	0.786095	0.0354879
NM_024092|TMEM109|chr11|+	-2.10268	0.0499119	0.00305329	0.815907	0.0354934
NM_153638|PANK2|chr20|+	2.10191	35.789	1.2733	1005.93	0.0355609
NM_003131|SRF|chr6|+	-2.10172	0.113487	0.0149154	0.863492	0.0355777
NM_016035|COQ4|chr9|+	-2.10074	0.000565083	5.27072e-07	0.605837	0.0356641
NM_001195017|CD4|chr12|+	-2.0994	2.45038e-07	1.65019e-13	0.36386	0.0357817
NM_024081|PRRG4|chr11|+	-2.09855	0.114251	0.015064	0.866531	0.035857
NM_005526|HSF1|chr8|+	2.09756	37.4124	1.2682	1103.68	0.0359439
NM_004672|MAP3K6|chr1|-	2.09425	40.1378	1.26713	1271.41	0.0362378
NM_015139|SLC35D1|chr1|-	-2.08975	0.0284256	0.00100798	0.801617	0.0366404
NM_001144932|PSMB5|chr14|-	-2.08923	0.0340183	0.0014265	0.811246	0.0366869
NM_014000|VCL|chr10|+	-2.08891	4.36373e-05	3.53885e-09	0.538089	0.0367158
NM_025141|TM2D3|chr15|-	-2.08748	0.00560729	4.31543e-05	0.728587	0.0368449
NM_003869|CES2|chr16|+	-2.08714	0.00159253	3.75539e-06	0.675334	0.0368758
NM_012456|TIMM10|chr11|-	2.08701	29.3202	1.22832	699.877	0.0368874
NM_007039|PTPN21|chr14|-	2.08445	10.3759	1.14994	93.6222	0.0371196
NM_003013|SFRP2|chr4|-	-2.08053	0.0999565	0.0114178	0.875061	0.0374767
NM_014338|PISD|chr22|-	-2.08034	0.0347347	0.00146542	0.823312	0.0374945
NM_032839|DIRC2|chr3|+	2.0803	7451.55	1.67493	3.3151e+07	0.0374978
NM_002949|MRPL12|chr17|+	2.08017	10.745	1.14707	100.653	0.0375099
NR_028491|TMEM41B|chr11|-	-2.07934	0.0227056	0.000640677	0.804687	0.0375864
NM_004941|DHX8|chr17|+	-2.07898	0.00841399	9.30652e-05	0.760706	0.0376196
NM_015146|SEPT8|chr5|-	-2.0764	0.0222778	0.000614317	0.807889	0.0378565
NM_032515|BOK|chr2|+	-2.07628	0.0193428	0.00046669	0.801693	0.037868
NM_024060|AHNAK|chr11|-	-2.07613	0.0238771	0.000702622	0.811413	0.0378818
NM_180976|PPP2R5D|chr6|+	-2.07529	0.00129272	2.4184e-06	0.691002	0.0379594
NM_021004|DHRS4|chr14|+	-2.07513	0.0852708	0.00833568	0.872286	0.0379741
NR_003265|SDHAP2|chr3|+	2.07231	13.0604	1.14948	148.392	0.0382364
NM_012200|B3GAT3|chr11|-	-2.07022	0.0309771	0.00115464	0.831063	0.0384315
NM_145729|MRPL24|chr1|-	2.06957	237.054	1.33589	42065.5	0.038493
NM_003098|SNTA1|chr20|-	-2.06841	0.0418209	0.00206571	0.846676	0.0386011
NM_001130517|MPST|chr22|+	-2.06835	0.0378897	0.00170425	0.842382	0.0386068
NM_006435|IFITM2|chr11|+	-2.06775	0.0382291	0.00173255	0.843532	0.0386631
NM_006795|EHD1|chr11|-	-2.06721	0.0293658	0.00103555	0.832745	0.0387144
NM_032353|VPS25|chr17|+	-2.06667	0.0415321	0.00203285	0.848522	0.0387651
NM_014236|GNPAT|chr1|+	2.06526	186798	1.85675	1.87928e+10	0.0388986
NM_000122|ERCC3|chr2|-	-2.06455	0.0451561	0.00238549	0.854778	0.0389661
NM_032177|PHAX|chr5|+	2.06447	16.6368	1.15296	240.063	0.038973
NM_002933|RNASE1|chr14|-	-2.06433	0.0513118	0.00305943	0.860586	0.0389867
NM_176783|PSME1|chr14|+	-2.06224	0.0469438	0.00256473	0.859241	0.0391845
NM_004899|BRE|chr2|+	-2.06035	0.0139937	0.000241104	0.812202	0.039365
NM_001032731|OAS2|chr12|+	-2.06015	0.131926	0.0192062	0.906191	0.0393838
NM_014077|FAM32A|chr19|+	-2.05965	0.00283697	1.06903e-05	0.75287	0.0394321
NM_024771|NAA40|chr11|+	-2.05907	0.0069505	6.13619e-05	0.787288	0.0394876
NM_005732|RAD50|chr5|+	-2.05846	0.0781089	0.0068926	0.885152	0.0395463
NM_144570|HN1L|chr16|+	-2.05706	0.00233293	7.24506e-06	0.75121	0.0396805
NM_001178134|CXCL12|chr10|-	-2.05697	0.157408	0.0270346	0.916501	0.0396893
NM_152283|ZFP62|chr5|-	-2.05691	0.0537486	0.00331569	0.871286	0.039695
NM_006169|NNMT|chr11|+	-2.05516	0.0216062	0.000557571	0.837256	0.0398637
NM_020765|UBR4|chr1|-	-2.05463	0.0376153	0.00164577	0.859726	0.0399146
NM_024165|PHF1|chr6|+	-2.05115	0.03327	0.00128768	0.859605	0.0402527
NM_000297|PKD2|chr4|+	-2.05068	0.0858549	0.00821668	0.897086	0.0402983
NM_001184979|NDUFS5|chr1|+	2.04946	70.803	1.20444	4162.16	0.0404176
NM_016445|PLEK2|chr14|-	-2.04907	0.0663933	0.00495987	0.888746	0.0404551
NM_016093|RPL26L1|chr5|+	2.04316	26.0544	1.14197	594.442	0.0410367
NM_020456|SPRYD7|chr13|-	2.04178	89.9633	1.19756	6758.22	0.0411737
NM_012123|MTO1|chr6|+	2.04161	162.097	1.22567	21437.6	0.04119
NM_002882|RANBP1|chr22|+	-2.03787	0.0339752	0.00131365	0.878709	0.0415626
NM_001017957|OS9|chr12|+	-2.03785	0.0512949	0.00294746	0.892691	0.0415652
NM_014727|MLL4|chr19|+	-2.03722	0.0344695	0.00135001	0.880105	0.0416277
NM_000428|LTBP2|chr14|-	-2.03452	0.0141321	0.000233457	0.855479	0.0418987
NM_002965|S100A9|chr1|+	2.03295	6.90988	1.07186	44.5453	0.0420573
NM_002815|PSMD11|chr17|+	2.03047	13.6729	1.09507	170.72	0.0423089
NM_006493|CLN5|chr13|+	2.02979	12.1999	1.08986	136.567	0.0423783
NM_001146069|MFSD10|chr4|-	-2.02915	0.0321628	0.00116306	0.889418	0.0424429
NM_014886|NSA2|chr5|+	2.02802	37103.1	1.42341	9.67143e+08	0.0425587
NM_001982|ERBB3|chr12|+	-2.02785	4.14415e-05	2.40758e-09	0.713331	0.0425758
NM_016937|POLA1|chrX|+	-2.02431	0.0206987	0.000484635	0.884036	0.0429383
NR_024538|GSTM4|chr1|+	2.02428	29.7703	1.11385	795.681	0.0429412
NM_012219|MRAS|chr3|+	-2.02393	0.0667757	0.00485716	0.918026	0.0429779
NM_020650|RCN3|chr19|+	-2.02375	0.0776897	0.00654185	0.922627	0.042996
NM_175736|FMNL3|chr12|-	-2.02253	0.0438477	0.00211791	0.907794	0.0431213
NM_138578|BCL2L1|chr20|-	-2.02205	0.00606012	4.29582e-05	0.854901	0.0431716
NM_178863|KCTD13|chr16|-	-2.01952	0.0440376	0.00212639	0.912021	0.043433
NM_015607|CHTOP|chr1|+	-2.01888	0.129492	0.0177989	0.942095	0.0435001
NM_001184766|ODF2L|chr1|-	-2.01846	0.000526423	3.44895e-07	0.803493	0.0435433
NM_012459|TIMM8B|chr11|-	2.01797	37.4421	1.10975	1263.27	0.0435946
NM_003278|CLEC3B|chr3|+	2.01749	17.2322	1.08456	273.797	0.0436442
NM_023931|ZNF747|chr16|-	-2.01516	0.00887433	8.96331e-05	0.878623	0.0438883
NR_027671|UGGT1|chr2|+	2.01371	13.7886	1.07254	177.265	0.0440399
NM_004642|CDK2AP1|chr12|-	-2.0137	0.00574375	3.7861e-05	0.871363	0.0440406
NM_001039083|ARL17B|chr17|-	2.01316	14.8145	1.07383	204.38	0.0440979
NR_033422|SLC11A2|chr12|-	-2.01109	0.0433845	0.00203849	0.923337	0.0443163
NM_012212|PTGR1|chr9|-	2.0092	32.8813	1.08936	992.493	0.0445164
NM_000090|COL3A1|chr2|+	-2.00573	0.0249963	0.000679685	0.919275	0.0448853
NM_000449|RFX5|chr1|-	-2.00504	0.146586	0.0224353	0.957751	0.0449588
NM_152735|ZBTB9|chr6|+	-2.00468	0.0189442	0.000392082	0.915325	0.0449969
NM_001184970|PACSIN2|chr22|-	-2.00432	0.00680474	5.17113e-05	0.895443	0.0450356
NR_024546|TXNL1|chr18|-	-2.00097	0.0145572	0.000231101	0.91697	0.0453955
NM_001166049|ERCC1|chr19|-	-2.00094	0.0375516	0.00150815	0.935003	0.0453992
NM_001135589|GDAP2|chr1|-	-1.99957	0.00054428	3.43795e-07	0.861679	0.0455467
NM_024334|TMEM43|chr3|+	-1.99838	0.00216676	5.28247e-06	0.888764	0.0456756
NM_001542|IGSF3|chr1|-	-1.99711	0.083737	0.00734295	0.954914	0.0458128
NM_173630|RTTN|chr18|-	1.99688	12.8373	1.04832	157.201	0.045838
NM_000211|ITGB2|chr21|-	-1.99601	0.0462413	0.00226032	0.945998	0.0459326
NM_203488|ACYP1|chr14|-	-1.99555	0.0358564	0.00136429	0.942383	0.0459835
NM_012328|DNAJB9|chr7|+	-1.99548	0.067415	0.00476828	0.953128	0.0459901
NM_001032282|KLF10|chr8|-	-1.9927	0.164194	0.0277716	0.97076	0.0462948
NM_015349|KIAA0240|chr6|+	-1.99152	0.0389117	0.00159404	0.949859	0.0464237
NM_001201483|ENO1|chr1|-	-1.99119	0.0416277	0.00182144	0.951368	0.0464599
NM_017805|RASIP1|chr19|-	-1.99001	0.0870464	0.00786162	0.963805	0.0465893
NM_014845|FIG4|chr6|+	1.98978	16.8515	1.04323	272.205	0.0466152
NM_007349|PAXIP1|chr7|-	-1.98972	0.0940779	0.00916915	0.965265	0.0466213
NM_018924|PCDHGB3|chr5|+	-1.98938	0.00831784	7.42642e-05	0.931625	0.0466589
NM_018927|PCDHGB7|chr5|+	-1.98938	0.00831784	7.42642e-05	0.931625	0.0466589
NM_017748|CWC25|chr17|-	-1.98856	0.0456917	0.00218246	0.956596	0.0467499
NM_006749|SLC20A2|chr8|-	-1.98798	0.003785	1.54974e-05	0.924429	0.0468144
NM_015115|DCUN1D4|chr4|+	-1.98719	0.082626	0.00706427	0.966421	0.0469019
NM_006753|SURF6|chr9|-	-1.98585	0.000345492	1.32431e-07	0.901331	0.0470504
NM_025240|CD276|chr15|+	-1.985	0.00310775	1.03878e-05	0.92976	0.0471443
NM_207171|POGZ|chr1|-	-1.98398	0.0117966	0.000146845	0.947663	0.0472575
NM_001122824|TACC1|chr8|+	-1.98309	0.0327823	0.00111838	0.960928	0.0473575
NM_001039618|CREBZF|chr11|-	-1.98183	0.0405979	0.00170749	0.965267	0.0474983
NM_016463|CXXC5|chr5|+	-1.98175	0.0710323	0.00519444	0.971346	0.0475073
NM_001080394|KIAA0146|chr8|+	-1.98078	0.112038	0.0128447	0.977259	0.0476159
NM_002273|KRT8|chr12|-	-1.98059	0.0150914	0.000237918	0.957265	0.0476371
NM_001079866|BCS1L|chr2|+	1.97811	29.6295	1.03158	851.029	0.0479159
NM_022171|TCTA|chr3|+	-1.9738	0.00804664	6.69748e-05	0.966759	0.0484044
NM_024815|NUDT18|chr8|-	-1.96698	0.0410468	0.00170414	0.988674	0.0491854
NM_001017986|FCGR1B|chr1|-	1.9659	153.331	1.01532	23155.7	0.0493098
NM_001752|CAT|chr11|+	-1.96476	0.115289	0.0133618	0.994743	0.0494423
NM_015894|STMN3|chr20|-	-1.96449	0.0329618	0.00109505	0.992171	0.0494734
NM_198040|PHC2|chr1|-	-1.96435	0.000473289	2.27865e-07	0.983049	0.0494894
NM_153005|RIOK1|chr6|+	-1.9635	0.0175116	0.000308897	0.992742	0.0495881
NM_001135186|ABI3|chr17|+	-1.96346	0.0824717	0.00683184	0.99557	0.049593
NM_005310|GRB7|chr17|+	-1.96329	0.0921447	0.00852506	0.995963	0.0496119
NM_019052|CCHCR1|chr6|-	1.96246	27.725	1.00423	765.441	0.0497094
NM_016224|SNX9|chr6|+	-1.96073	0.0217651	0.00047443	0.998502	0.0499103
