# Supplementary material for: Systemic Analysis of the Prognosis-Associated Alternative Polyadenylation Events in Breast Cancer
Source: Front Genet. 2020 Nov 3;11:590770. doi: 10.3389/fgene.2020.590770 (PMC7673440; doi:10.3389/fgene.2020.590770)
Supplement: Supplementary file 2 [file Table_2.XLSX]

## Sheet: RFSuniCoxResult.Sig
id	z	HR	HR.95L	HR.95H	pvalue
NM_080821|FAM210B|chr20|+	-3.89284	0.00606121	0.000463579	0.0792493	9.90785e-05
NM_030645|SH3BP5L|chr1|-	-3.75224	6.44839e-09	3.39748e-13	0.00012239	0.000175263
NR_027410|GOLGA8B|chr15|-	-3.68918	0.0203497	0.00257003	0.16113	0.000224977
NM_001142289|MGRN1|chr16|+	-3.67733	8.9898e-05	6.2684e-07	0.0128927	0.000235689
NM_014028|OSTM1|chr6|-	3.67177	658.49	20.6077	21041.2	0.000240876
NR_002212|NUDT4P1|chr12|+	-3.58464	0.000771823	1.53361e-05	0.0388438	0.000337543
NM_003405|YWHAH|chr22|+	-3.56336	1.61122e-05	3.72335e-08	0.00697228	0.000366136
NM_014780|CUL7|chr6|-	3.54196	26.7951	4.34343	165.302	0.000397164
NM_018688|BIN3|chr8|-	3.46461	36.5146	4.7705	279.491	0.000531
NM_001130991|HYOU1|chr11|-	-3.38887	0.00130725	2.80929e-05	0.0608305	0.000701808
NM_001080414|CCDC88C|chr14|-	-3.25979	0.000234785	1.54354e-06	0.0357127	0.00111495
NM_001214909|ZNF48|chr16|+	-3.25743	0.103931	0.0266154	0.405845	0.00112424
NM_001127394|TSEN15|chr1|+	-3.24574	0.000468656	4.57643e-06	0.0479935	0.00117145
NM_001099638|ZNF146|chr19|+	-3.23253	0.00601951	0.000271176	0.133619	0.001227
NM_016371|HSD17B7|chr1|+	3.23236	20.132	3.26037	124.311	0.00122772
NM_024571|SNRNP25|chr16|+	3.22067	232.825	8.44415	6419.55	0.00127891
NM_001017986|FCGR1B|chr1|-	3.20742	147.017	6.96543	3103.03	0.00133934
NM_021925|C2orf43|chr2|-	-3.18052	0.0435088	0.00630397	0.300289	0.00147009
NM_001129|AEBP1|chr7|+	-3.17241	0.00010014	3.38624e-07	0.0296138	0.0015118
NM_006420|ARFGEF2|chr20|+	-3.17169	0.0128483	0.000871356	0.189451	0.00151557
NM_018145|FAM82A2|chr15|-	-3.14712	0.00142188	2.39732e-05	0.0843339	0.00164885
NM_005533|IFI35|chr17|+	3.13402	41.202	4.02695	421.56	0.00172427
NR_040586|STAG3L4|chr7|+	3.13049	40.1216	3.97669	404.794	0.00174514
NM_170686|ZNF398|chr7|+	-3.06454	0.0730535	0.0137047	0.389415	0.00218004
NM_007021|C10orf10|chr10|-	-3.06022	0.00889343	0.000432034	0.183071	0.00221177
NM_015361|R3HDM1|chr2|+	-3.03704	0.00260079	5.58384e-05	0.121137	0.00238916
NM_001040457|RHBDD2|chr7|+	-2.97778	0.0062352	0.000220511	0.176307	0.0029034
NM_181501|ITGA1|chr5|+	-2.95697	0.0937863	0.0195364	0.45023	0.00310675
NM_017836|SLC41A3|chr3|-	-2.95525	0.0145625	0.00088119	0.240661	0.00312418
NM_001136017|CCND3|chr6|-	-2.93768	0.00968131	0.000438722	0.213638	0.00330675
NM_001167734|VARS2|chr6|+	2.93403	53.1801	3.74052	756.077	0.00334587
NR_003094|E2F6|chr2|-	-2.92248	0.026149	0.0022705	0.301154	0.00347251
NM_018035|ATP5SL|chr19|-	-2.91923	0.0190386	0.00133225	0.272072	0.00350897
NM_002505|NFYA|chr6|+	2.9186	200.348	5.70215	7039.34	0.00351607
NM_003977|AIP|chr11|+	2.91199	19.9627	2.66124	149.746	0.00359139
NM_016617|UFM1|chr13|+	-2.90704	0.0492897	0.00647734	0.375073	0.00364864
NM_001282|AP2B1|chr17|+	-2.90387	0.0986111	0.0206479	0.470951	0.00368585
NM_012138|AATF|chr17|+	2.88399	40.0648	3.26231	492.042	0.00392666
NM_001126117|TP53|chr17|-	-2.88265	0.00458612	0.000117875	0.17843	0.00394342
NM_001142604|PPT1|chr1|-	-2.87847	1.70837e-06	2.02075e-10	0.0144428	0.00399615
NM_001195072|TMEM184B|chr22|-	-2.86913	0.00985071	0.000419529	0.231299	0.00411604
NM_004972|JAK2|chr9|+	-2.853	0.112461	0.0250642	0.5046	0.00433083
NM_001127593|FCGR3A|chr1|-	-2.85222	0.00326574	6.39239e-05	0.16684	0.00434144
NM_014413|EIF2AK1|chr7|-	-2.84976	0.00576247	0.000166126	0.199885	0.00437518
NM_001982|ERBB3|chr12|+	-2.84689	5.26094e-05	5.95927e-08	0.0464443	0.00441488
NM_000566|FCGR1A|chr1|+	2.83943	7.68775	1.88088	31.4223	0.00451948
NM_020531|C20orf3|chr20|-	-2.83932	0.00125277	1.24323e-05	0.126239	0.00452099
NM_007099|ACP1|chr2|+	-2.83471	0.152142	0.0413852	0.559312	0.00458666
NM_001161766|AHCY|chr20|-	-2.82926	0.000726035	4.85723e-06	0.108524	0.00466564
NM_001042353|FAM110A|chr20|+	-2.8255	2.92233e-06	4.23423e-10	0.020169	0.00472068
NM_012121|CDC42EP4|chr17|-	-2.81858	0.00304974	5.43106e-05	0.171254	0.00482372
NR_038328|TEKT4P2|chr21|-	2.80936	15.9833	2.31165	110.513	0.00496401
NM_002414|CD99|chrY|+	2.75943	9.25094	1.90513	44.9208	0.00579023
NM_133452|RAVER1|chr19|-	-2.75851	0.00549742	0.000136304	0.221722	0.00580651
NM_018668|VPS33B|chr15|-	2.75632	28.4812	2.63178	308.224	0.00584566
NM_138740|C1orf43|chr1|-	-2.75378	0.0289104	0.0023213	0.360062	0.00589114
NM_001037442|RUFY3|chr4|+	-2.73632	0.0665814	0.00956197	0.463616	0.00621304
NM_002823|PTMA|chr2|+	-2.72689	0.0165827	0.000871014	0.315708	0.00639344
NM_032982|CASP2|chr7|+	-2.70443	0.0540403	0.00652062	0.447865	0.00684215
NM_001081492|KRT80|chr12|-	-2.68494	0.0398129	0.00378499	0.418778	0.00725423
NM_207009|FAM45A|chr10|+	-2.67969	0.0189246	0.00103949	0.344536	0.00736907
NM_002534|OAS1|chr12|+	2.67507	3.20481	1.36525	7.52301	0.00747125
NM_015905|TRIM24|chr7|+	-2.67459	0.0300569	0.00230445	0.392032	0.00748214
NM_001711|BGN|chrX|+	-2.65014	0.0334569	0.00271169	0.412791	0.00804577
NM_004756|NUMBL|chr19|-	-2.64924	0.00868	0.000259054	0.290836	0.00806738
NM_053055|THEM4|chr1|-	2.64782	42.1658	2.64322	672.646	0.00810134
NM_000081|LYST|chr1|-	-2.64647	0.0976954	0.0174493	0.546978	0.00813377
NM_013338|ALG5|chr13|-	2.62017	688.85	5.18944	91438.5	0.00878872
NM_006135|CAPZA1|chr1|+	-2.61683	0.0182899	0.000913351	0.366257	0.00887496
NM_012320|PLA2G15|chr16|+	-2.61567	0.00796337	0.000212989	0.29774	0.00890515
NM_001031740|MANEAL|chr1|+	2.60805	46.5443	2.59691	834.21	0.00910585
NM_001112726|KIAA0284|chr14|+	-2.60459	0.0131565	0.000505575	0.342371	0.00919855
NM_001146278|NCEH1|chr3|-	-2.60288	0.0492834	0.00510868	0.475437	0.00924431
NM_015419|MXRA5|chrX|-	-2.59244	1.29453e-06	4.57811e-11	0.0366049	0.00952983
NR_028324|FLJ45445|chr19|-	2.59182	2.78279	1.28339	6.03395	0.00954711
NM_032832|LRP11|chr6|-	-2.59046	0.0179864	0.000860242	0.376069	0.00958474
NM_015260|SIN3B|chr19|+	-2.58319	0.000272433	5.37721e-07	0.138027	0.00978916
NM_005866|SIGMAR1|chr9|-	-2.58237	3.59663e-06	2.65421e-10	0.0487368	0.00981247
NM_005335|HCLS1|chr3|-	-2.5781	0.0984947	0.016911	0.573661	0.00993442
NM_152312|GYLTL1B|chr11|+	2.56983	17.5044	1.97251	155.337	0.010175
NM_033046|RTKN|chr2|-	-2.56513	0.00154263	1.09615e-05	0.217097	0.0103137
NM_022059|CXCL16|chr17|-	-2.56344	0.0476982	0.00465701	0.488536	0.010364
NM_001937|DPT|chr1|-	-2.56209	0.0397896	0.00337764	0.468734	0.0104044
NM_001675|ATF4|chr22|+	-2.55858	0.0402245	0.00343147	0.47152	0.01051
NM_024482|GMEB1|chr1|+	-2.55681	0.128872	0.0267939	0.619841	0.0105637
NM_020739|CCPG1|chr15|-	2.5567	13107.3	9.14178	1.87931e+07	0.0105671
NM_198057|TSC22D3|chrX|-	-2.55484	0.00623423	0.000126775	0.306572	0.0106237
NM_014048|MKL2|chr16|+	-2.55124	0.0331706	0.00242291	0.454119	0.0107341
NM_001193571|CSRP1|chr1|-	-2.54899	0.00407182	5.91444e-05	0.280325	0.0108034
NM_001535|PRMT2|chr21|+	-2.54779	0.000141707	1.55144e-07	0.129433	0.0108407
NM_021137|TNFAIP1|chr17|+	-2.54311	0.00111243	5.8864e-06	0.210231	0.010987
NM_145034|TOR1AIP2|chr1|-	-2.54259	0.0964798	0.0159069	0.585176	0.0110034
NM_052847|GNG7|chr19|-	2.54249	7.13951	1.56888	32.4898	0.0110066
NM_080546|SLC44A1|chr9|+	-2.5319	0.0145068	0.000547558	0.384337	0.0113446
NM_002828|PTPN2|chr18|-	2.52745	948.05	4.65998	192876	0.0114895
NM_016243|CYB5R1|chr1|-	-2.51885	0.0295212	0.00190422	0.457667	0.0117737
NM_001136191|KANK2|chr19|-	-2.51522	0.0038871	5.14475e-05	0.293688	0.0118957
NM_001006617|MAPKAP1|chr9|-	-2.51128	0.0710811	0.00902798	0.559652	0.0120293
NM_138792|LEO1|chr15|-	2.5111	38.0122	2.2221	650.252	0.0120354
NM_147157|SIGMAR1|chr9|-	-2.50287	4.40904e-06	2.82103e-10	0.0689097	0.012319
NM_018025|GPATCH1|chr19|+	-2.50197	0.096557	0.0154701	0.602661	0.0123505
NM_001185057|NOL3|chr16|+	-2.50191	0.0196219	0.000902192	0.42676	0.0123524
NM_001964|EGR1|chr5|+	-2.48311	3.40755e-06	1.64742e-10	0.0704822	0.013024
NM_001098832|FAM104A|chr17|-	-2.479	0.267632	0.0943917	0.758826	0.0131752
NM_033140|CALD1|chr7|+	-2.47891	0.0461376	0.00405305	0.525204	0.0131785
NM_138774|R3HDM4|chr19|-	-2.46649	2.5038e-07	1.42197e-12	0.0440868	0.0136443
NM_001425|EMP3|chr19|+	2.46617	5.94477	1.44178	24.5115	0.0136567
NM_005717|ARPC5|chr1|-	-2.46414	0.0728053	0.0090601	0.58505	0.0137343
NM_001171093|FAM131A|chr3|+	-2.46219	0.095181	0.014637	0.618942	0.0138092
NM_005392|PHF2|chr9|+	-2.46018	0.0263388	0.00145319	0.477384	0.0138868
NM_153703|PODN|chr1|+	-2.459	0.0134405	0.000433167	0.417038	0.0139325
NM_024693|ECHDC3|chr10|+	-2.45388	0.0277412	0.00158349	0.485998	0.0141326
NM_001163435|TBCK|chr4|-	2.44475	6.0127	1.4272	25.331	0.0144954
NM_025142|TAOK1|chr17|+	-2.44418	0.0971165	0.0149697	0.630046	0.0145181
NM_145309|LRTOMT|chr11|+	-2.44241	0.0482856	0.00424248	0.54956	0.0145895
NM_033418|METTL18|chr1|-	-2.44075	0.0373439	0.00266494	0.523301	0.0146568
NM_030763|HMGN5|chrX|-	2.44058	7.61742	1.4916	38.9013	0.0146637
NM_001256153|ALOX5|chr10|+	-2.43711	0.190617	0.0502638	0.722881	0.0148051
NM_016464|TMEM138|chr11|+	2.43585	486.618	3.3496	70694.2	0.0148567
NM_001497|B4GALT1|chr9|-	-2.43119	0.0295333	0.0017263	0.50525	0.0150492
NM_000442|PECAM1|chr17|-	2.42992	1403.75	4.06159	485161	0.0151022
NM_017694|MFSD6|chr2|+	-2.42714	0.104957	0.0170005	0.647983	0.0152182
NM_018410|HJURP|chr2|-	2.42527	850.555	3.64826	198298	0.015297
NM_016022|APH1A|chr1|-	-2.42475	0.00929388	0.000211766	0.407886	0.0153191
NM_152271|LONRF1|chr8|-	-2.42402	0.0907093	0.0130272	0.631614	0.0153497
NM_005697|SCAMP2|chr15|-	-2.41781	0.0144977	0.000468577	0.448558	0.0156144
NM_001007253|ERV3-1|chr7|-	-2.41639	0.0561354	0.00542911	0.580423	0.0156751
NM_001128148|TFRC|chr3|-	-2.40714	0.0619476	0.00643364	0.596474	0.0160778
NM_014918|CHSY1|chr15|-	-2.40394	0.0741574	0.0088915	0.618491	0.0162196
NM_001414|EIF2B1|chr12|-	-2.40199	0.000110075	6.48347e-08	0.186883	0.016306
NM_001164164|PPP6R3|chr11|+	-2.39439	0.117521	0.0203679	0.678088	0.016648
NM_032823|C9orf3|chr9|+	2.39247	8.98708	1.48728	54.3055	0.0167353
NM_022895|C12orf43|chr12|-	-2.39151	0.197887	0.0524559	0.746517	0.0167794
NM_153331|KCTD6|chr3|+	-2.39088	0.0338329	0.00210736	0.543173	0.0168081
NM_017542|POGK|chr1|+	-2.38388	0.00311755	2.712e-05	0.358375	0.0171314
NM_001177842|SRPR|chr11|-	-2.38113	0.00357611	3.46388e-05	0.369198	0.0172598
NM_004368|CNN2|chr19|+	-2.37922	0.000260018	2.89558e-07	0.233491	0.0173494
NM_194431|RNASE4|chr14|+	-2.37415	2.34451e-05	3.53046e-09	0.155694	0.0175893
NM_003450|ZNF174|chr16|+	-2.37295	0.0318274	0.00184576	0.548817	0.0176465
NM_004308|ARHGAP1|chr11|-	-2.37244	0.0115225	0.000288479	0.460233	0.017671
NM_016320|NUP98|chr11|-	-2.37117	0.143799	0.0289449	0.714398	0.0177321
NM_006711|RNPS1|chr16|-	-2.37018	0.0208062	0.000846179	0.511591	0.0177794
NM_001469|XRCC6|chr22|+	2.35864	13.3371	1.54942	114.803	0.0183419
NM_052873|IFT43|chr14|+	2.35683	10.2706	1.48028	71.2603	0.0184317
NM_001082959|SCARB1|chr12|-	-2.35487	0.000422533	6.56982e-07	0.271749	0.0185293
NM_014806|RUSC2|chr9|+	-2.3518	0.0775365	0.00920519	0.6531	0.0186828
NM_001145638|GPSM1|chr9|+	-2.35074	0.0417292	0.00295264	0.589753	0.0187363
NM_006038|SPATA2|chr20|-	-2.35028	0.145555	0.0291777	0.726108	0.0187592
NR_003613|PMS2P1|chr7|-	-2.34807	0.139202	0.0268435	0.721862	0.0188707
NM_007364|TMED3|chr15|+	-2.34684	0.00542879	6.96366e-05	0.423222	0.0189335
NM_212503|CDK18|chr1|+	-2.33939	0.0370711	0.00234509	0.586019	0.0193153
NM_015161|ARL6IP1|chr16|-	-2.33878	0.0188877	0.000678532	0.525761	0.0193467
NM_022772|EPS8L2|chr11|+	2.33604	7.14278	1.37234	37.1767	0.0194892
NM_020823|TMEM181|chr6|+	-2.33178	0.069329	0.00735621	0.653395	0.0197121
NM_001039803|CDK20|chr9|-	-2.33082	0.0895529	0.0117732	0.681186	0.0197629
NM_153812|PHF13|chr1|+	-2.3304	0.0690458	0.00729123	0.653843	0.0197853
NM_174916|UBR1|chr15|-	-2.3301	0.119577	0.0200359	0.713649	0.0198009
NM_003609|HIRIP3|chr16|-	-2.32993	0.00647857	9.34274e-05	0.449246	0.0198096
NM_052886|MAL2|chr8|+	-2.32964	0.0605842	0.00572715	0.640886	0.0198252
NM_016234|ACSL5|chr10|+	-2.32288	0.167371	0.037038	0.756332	0.0201859
NM_004096|EIF4EBP2|chr10|+	2.32017	12.4003	1.47827	104.018	0.0203319
NM_002663|PLD2|chr17|+	-2.31439	0.0261318	0.00119326	0.572272	0.0206461
NM_004360|CDH1|chr16|+	-2.30716	0.0644357	0.00627285	0.661893	0.0210457
NR_037718|EFEMP2|chr11|-	2.30497	7.01964	1.33867	36.8091	0.0211684
NM_139314|ANGPTL4|chr19|+	-2.30452	0.105983	0.0157113	0.714925	0.0211935
NM_017799|C14orf101|chr14|+	-2.30076	0.0878569	0.0110663	0.697505	0.021405
NM_001000|RPL39|chrX|-	-2.2976	0.0485257	0.0036732	0.641062	0.0215844
NM_001802|CDR2|chr16|-	-2.29689	0.00734736	0.000110987	0.486395	0.0216252
NR_024511|LOC728855|chr1|-	2.29351	11.9226	1.43396	99.13	0.0218185
NM_002109|HARS|chr5|-	2.2925	5.63214	1.28495	24.6865	0.0218769
NM_018994|FBXO42|chr1|-	2.29015	8.52385	1.362	53.3451	0.0220125
NM_144707|PROM2|chr2|+	-2.28773	0.137709	0.0251934	0.75273	0.0221534
NM_005391|PDK3|chrX|+	2.28759	702.083	2.55659	192804	0.0221612
NM_024959|SLC24A6|chr12|-	-2.2753	0.0385769	0.00233656	0.63691	0.0228879
NR_003580|LOC100093631|chr7|-	-2.2735	0.0774423	0.00853445	0.702718	0.0229962
NM_003313|TSTA3|chr8|-	2.27089	13.5329	1.4286	128.195	0.0231534
NM_001172732|RAI2|chrX|-	-2.27019	0.0590684	0.00513579	0.679364	0.023196
NM_080627|SOGA1|chr20|-	-2.26859	0.0995053	0.0135528	0.730573	0.0232932
NM_016256|NAGPA|chr16|-	-2.26036	0.0283519	0.00129067	0.622801	0.0237986
NM_024300|CHCHD7|chr8|+	-2.25597	0.269352	0.0861768	0.841883	0.0240723
NM_006265|RAD21|chr8|-	-2.25576	0.0716061	0.0072452	0.707702	0.0240856
NM_001170564|HHAT|chr1|+	-2.25355	0.124274	0.0202646	0.762112	0.0242246
NR_026678|TMEM79|chr1|+	-2.24829	0.0304439	0.00145038	0.639028	0.0245576
NM_025160|WDR26|chr1|-	-2.2473	0.0800712	0.00885427	0.724103	0.0246209
NM_018839|NSFL1C|chr20|-	-2.24473	0.0908858	0.0111974	0.737692	0.0247855
NR_002196|H19|chr11|-	2.24294	3.79642	1.1833	12.1802	0.0249005
NM_024043|DBNDD1|chr16|-	-2.24203	0.000176012	9.19236e-08	0.33702	0.0249593
NM_016255|FAM8A1|chr6|+	-2.24136	0.150126	0.028596	0.788144	0.0250025
NM_016147|PPME1|chr11|+	-2.24118	0.00481866	4.53516e-05	0.511989	0.0250144
NM_005346|HSPA1B|chr6|+	-2.2355	0.000169273	8.35633e-08	0.342894	0.0253848
NM_005077|TLE1|chr9|-	-2.23493	0.0130773	0.000291584	0.586504	0.0254218
NM_003331|TYK2|chr19|-	2.23216	13.2732	1.37069	128.533	0.0256041
NM_014521|SH3BP4|chr2|+	-2.22957	0.0150495	0.000376206	0.602031	0.0257758
NM_000161|GCH1|chr14|-	-2.22951	0.0807405	0.00883719	0.737681	0.02578
NM_014758|SNX19|chr11|-	-2.22515	0.0026122	1.38624e-05	0.492235	0.0260715
NM_201634|TCF7|chr5|+	-2.22373	0.301044	0.104496	0.867278	0.0261668
NM_007350|PHLDA1|chr12|-	-2.22328	0.132968	0.0224531	0.787444	0.0261968
NM_013375|ABT1|chr6|+	-2.22191	0.000410868	4.2327e-07	0.39883	0.0262897
NM_001252377|NT5C|chr17|-	2.22099	7.04992	1.25802	39.5078	0.0263514
NM_006099|PIAS3|chr1|+	-2.21872	6.94185e-05	1.47211e-08	0.327349	0.0265056
NM_001099653|FAM86C1|chr11|+	-2.21707	0.147013	0.0269942	0.80065	0.0266186
NR_029462|LST1|chr6|+	2.21416	7.00761	1.25047	39.2704	0.0268181
NM_175920|LNPEP|chr5|+	-2.2111	0.158692	0.0310394	0.811331	0.0270286
NM_015548|DST|chr6|-	-2.20988	0.0973161	0.0123253	0.768375	0.0271134
NM_004871|GOSR1|chr17|+	-2.20938	0.120867	0.0185445	0.787776	0.0271483
NM_005433|YES1|chr18|-	-2.20909	0.124587	0.0196313	0.790669	0.0271686
NM_019597|HNRNPH2|chrX|+	-2.20848	0.000353427	3.05504e-07	0.408869	0.0272107
NM_005537|ING1|chr13|+	-2.20787	0.269942	0.0844112	0.863258	0.0272531
NM_001564|ING2|chr4|+	-2.20685	0.0717623	0.0069149	0.744744	0.0273246
NM_003681|PDXK|chr21|+	2.20597	4.13958	1.17166	14.6256	0.0273864
NM_015117|ZC3H3|chr8|-	2.19888	10.1865	1.28684	80.6349	0.0278866
NM_024578|OCEL1|chr19|+	2.19673	5.7177	1.20674	27.0913	0.0280399
NM_001032289|SLC35A2|chrX|-	-2.19623	0.0404556	0.00231108	0.708178	0.0280756
NM_001256308|DTNB|chr2|-	2.19499	13.2955	1.31923	133.995	0.0281643
NM_015332|NUDCD3|chr7|-	2.19485	5698.77	2.52308	1.28715e+07	0.0281744
NM_001170639|CDK20|chr9|-	-2.19437	0.104714	0.0139539	0.785807	0.0282089
NM_024430|PSTPIP2|chr18|-	-2.18742	0.0843678	0.00920478	0.773285	0.0287118
NM_016513|ICK|chr6|-	-2.18649	0.175597	0.0369235	0.835081	0.0287795
NM_024793|CLUAP1|chr16|+	-2.18445	0.0920282	0.0108222	0.782579	0.0289294
NM_021104|RPL41|chr12|+	-2.18164	0.0341603	0.00164457	0.709564	0.0291362
NM_024028|PCYOX1L|chr5|+	-2.18101	0.0656249	0.0056758	0.758769	0.0291827
NM_002689|POLA2|chr11|+	2.18049	4.96123	1.17584	20.9329	0.0292213
NM_003776|MRPL40|chr22|+	2.1801	13.2122	1.29775	134.511	0.0292502
NM_023080|C8orf33|chr8|+	-2.17681	0.190741	0.0429111	0.847852	0.0294946
NM_014949|KIAA0907|chr1|-	2.17117	16.8672	1.31633	216.132	0.029918
NM_015600|ABHD12|chr20|-	2.16975	7.70722	1.21829	48.7579	0.0300258
NM_016002|SCCPDH|chr1|+	2.16874	39.3045	1.42394	1084.91	0.0301024
NM_015146|SEPT8|chr5|-	-2.16638	0.0688434	0.0061158	0.774946	0.0302825
NM_006598|SLC12A7|chr5|-	-2.16614	0.00551301	4.98607e-05	0.609565	0.0303003
NM_020395|INTS12|chr4|-	-2.16557	0.00164532	4.97509e-06	0.544125	0.0303439
NM_001031693|HHLA3|chr1|+	2.1648	5.1136	1.16698	22.4074	0.0304027
NM_001481|GAS8|chr16|+	-2.16153	0.0568727	0.00422586	0.765407	0.0306544
NM_014988|LIMCH1|chr4|+	-2.16097	0.316876	0.111739	0.898618	0.0306979
NM_018319|TDP1|chr14|+	-2.16086	0.20483	0.0486191	0.86294	0.0307063
NM_006285|TESK1|chr9|+	2.16005	4.11347	1.13997	14.8431	0.030769
NM_014023|WDR37|chr10|+	-2.15202	0.104581	0.0133787	0.817505	0.0313956
NM_016263|FZR1|chr19|+	2.15162	19.5026	1.30292	291.922	0.0314271
NM_023925|CAPRIN2|chr12|-	-2.14357	0.10834	0.0141989	0.826655	0.0320672
NM_014688|USP6NL|chr10|-	-2.14343	0.125834	0.0189083	0.837426	0.0320783
NM_058004|PI4KA|chr22|-	2.14197	9.45126	1.21028	73.8061	0.0321961
NM_024031|PRR14|chr16|+	2.14056	7.58486	1.18642	48.4904	0.0323096
NM_013442|STOML2|chr9|-	2.14004	16.9064	1.26862	225.303	0.0323519
NM_014771|RNF40|chr16|+	2.13988	1013.76	1.78949	574307	0.0323646
NM_004516|ILF3|chr19|+	-2.13354	0.0959599	0.0111427	0.826396	0.0328807
NM_001130101|NR1H3|chr11|+	2.133	1005.16	1.75206	576658	0.0329249
NM_001135669|XPR1|chr1|+	-2.13091	0.00947226	0.000130389	0.688124	0.0330966
NM_001144989|ZNF814|chr19|-	2.12804	2.67593	1.08084	6.62504	0.0333339
NM_130798|SNAP23|chr15|+	2.12559	11.7445	1.21161	113.843	0.0335374
NM_001142521|FAM111A|chr11|+	-2.12555	0.12232	0.0176231	0.849011	0.0335407
NM_001102664|EPN2|chr17|+	-2.12338	0.102859	0.0126037	0.839425	0.0337221
NM_138424|KIF12|chr9|-	2.12229	12.5015	1.21311	128.831	0.0338135
NM_001130965|SUN1|chr7|+	-2.12095	0.0420947	0.00225362	0.786275	0.0339259
NM_173481|C19orf21|chr19|+	-2.12066	0.0306515	0.00122347	0.767911	0.0339507
NM_001080419|UNK|chr17|+	-2.11986	0.0792014	0.00759505	0.825914	0.034018
NM_001135644|DCTN4|chr5|-	-2.11901	0.0647493	0.0051487	0.814278	0.0340892
NM_001142416|AIMP1|chr4|+	-2.11559	0.118061	0.0163105	0.854561	0.0343798
NM_014595|NT5C|chr17|-	2.11302	6.33847	1.14312	35.1461	0.0345988
NM_001256541|TMEM204|chr16|+	2.11203	4.38921	1.11238	17.3189	0.0346837
NM_007275|TUSC2|chr3|-	-2.10771	0.237969	0.0626246	0.904265	0.0350562
NM_152288|ORAI3|chr16|+	-2.10757	0.0242109	0.000760684	0.770583	0.0350678
NM_001127400|YPEL5|chr2|+	-2.10756	0.0579579	0.00410062	0.819175	0.0350687
NM_015139|SLC35D1|chr1|-	-2.10716	0.0680817	0.00559214	0.828862	0.0351039
NM_000791|DHFR|chr5|-	-2.10639	0.261729	0.0751921	0.911027	0.0351703
NR_027126|RBM18|chr9|-	-2.10561	0.256615	0.0723474	0.910207	0.0352384
NM_001012241|MSL1|chr17|+	-2.10265	0.0350381	0.00154117	0.79658	0.035496
NM_001142392|SLC10A3|chrX|-	-2.09171	0.028833	0.00103939	0.799832	0.0364648
NM_198580|SLC27A1|chr19|+	-2.08998	0.00278977	1.12215e-05	0.693563	0.0366192
NM_001033583|ACOT9|chrX|-	-2.08918	0.0691709	0.00564411	0.847717	0.0366918
NM_001102406|ALPK1|chr4|+	-2.0885	0.0771296	0.00696512	0.854109	0.0367525
NM_001136558|GPR107|chr9|+	-2.0871	0.0680508	0.00545464	0.848986	0.0368789
NM_015545|PTCD1|chr7|-	2.08641	5.51426	1.10902	27.4181	0.0369413
NM_001159676|SYNCRIP|chr6|-	-2.08369	0.180879	0.0362135	0.903448	0.0371879
NM_002199|IRF2|chr4|-	-2.0826	0.0233559	0.000680568	0.801537	0.0372879
NM_012407|PICK1|chr22|+	2.08089	4.29668	1.08841	16.9618	0.0374437
NM_001253771|SYNCRIP|chr6|-	-2.08074	0.181466	0.036359	0.905684	0.0374577
NM_002419|MAP3K11|chr11|-	-2.07857	0.0843615	0.00819531	0.868406	0.0376566
NM_001198962|ECHDC2|chr1|-	2.07804	261.328	1.37196	49776.9	0.037706
NM_020861|ZBTB2|chr6|-	-2.07746	0.0535308	0.00338156	0.847404	0.0377587
NM_015353|KCTD2|chr17|+	-2.07579	0.0839479	0.00809201	0.87089	0.0379137
NM_139246|TSTD2|chr9|-	-2.073	0.174499	0.0334911	0.909191	0.0381719
NM_006743|RBM3|chrX|+	2.07111	171.027	1.31777	22196.8	0.0383485
NR_028322|LOC100132287|chr1|+	2.07025	3.35929	1.06668	10.5794	0.0384294
NM_001083946|C2orf56|chr2|+	-2.06954	0.194821	0.0413887	0.917042	0.0384957
NM_138414|CCDC101|chr16|+	-2.06795	0.178767	0.0349638	0.914023	0.0386452
NR_015367|LOC550643|chrX|+	2.06755	13.3692	1.14445	156.176	0.0386826
NM_004760|STK17A|chr7|+	2.06631	18.3466	1.16154	289.788	0.038799
NM_015120|ALMS1|chr2|+	-2.06627	0.0912775	0.00942356	0.884123	0.038803
NM_001127|AP1B1|chr22|-	-2.06475	0.019147	0.000448107	0.818123	0.0389469
NM_004528|MGST3|chr1|+	2.06355	3904.64	1.51458	1.00663e+07	0.0390603
NM_021805|SIGIRR|chr11|-	2.0622	10.5054	1.12367	98.2171	0.0391888
NM_013319|UBIAD1|chr1|+	-2.05889	0.191635	0.0397581	0.923688	0.039505
NM_001142288|COX4NB|chr16|-	-2.0581	0.0108932	0.000147199	0.806139	0.0395809
NM_207644|FAM211B|chr22|-	2.05673	4.21601	1.07004	16.6112	0.0397119
NM_001415|EIF2S3|chrX|+	-2.05624	0.129205	0.0183725	0.908632	0.0397592
NM_025240|CD276|chr15|+	-2.05581	0.00932055	0.000108033	0.804134	0.0398005
NM_015315|LARP1|chr5|+	-2.05294	0.00170732	3.89022e-06	0.749301	0.0400786
NM_016422|RNF141|chr11|-	-2.05166	0.390512	0.159045	0.958847	0.0402031
NM_004937|CTNS|chr17|+	-2.05044	7.56894e-06	9.6393e-11	0.594327	0.040321
NM_001242644|RAB2A|chr8|+	-2.05013	0.0193769	0.000446579	0.840758	0.0403514
NM_000044|AR|chrX|+	-2.04843	0.0559235	0.00354221	0.882904	0.0405182
NM_025231|ZSCAN16|chr6|+	2.04542	3.84194	1.05784	13.9534	0.0408136
NM_001145940|PAFAH1B3|chr19|-	2.04517	12.7677	1.11194	146.603	0.0408382
NM_014240|LIMD1|chr3|+	-2.04354	0.133684	0.0194044	0.920995	0.0409987
NM_014762|DHCR24|chr1|-	-2.04319	2.76732e-06	1.28979e-11	0.593748	0.0410335
NM_052966|FAM129A|chr1|-	-2.03994	0.0674076	0.00505057	0.899657	0.0413559
NM_002298|LCP1|chr13|-	-2.03985	0.00122019	1.93625e-06	0.768944	0.0413651
NM_020362|PITHD1|chr1|+	-2.03778	0.0162174	0.000307833	0.854369	0.041572
NM_001655|ARCN1|chr11|+	-2.0372	0.0139219	0.000227918	0.850393	0.0416297
NM_018249|CDK5RAP2|chr9|-	-2.03716	0.137201	0.0202957	0.927497	0.0416344
NM_001135256|RBBP4|chr1|+	-2.03586	0.00209342	5.51558e-06	0.794554	0.0417645
NM_152496|MANEAL|chr1|+	2.03504	23.1723	1.12293	478.172	0.0418471
NM_015913|TXNDC12|chr1|-	-2.03443	0.0607741	0.00409221	0.902565	0.0419079
NM_001039697|SNAPC3|chr9|+	2.03384	2.76513	1.03764	7.3686	0.0419676
NM_016820|OGG1|chr3|+	-2.03215	0.158832	0.0269313	0.936736	0.0421389
NM_004240|TRIP10|chr19|+	2.03092	5.08622	1.05848	24.4405	0.0422627
NM_032906|PIGY|chr4|-	-2.02961	0.0757958	0.00627678	0.915278	0.0423958
NM_001243539|IL15RA|chr10|-	-2.02946	0.132445	0.0187989	0.933119	0.0424119
NM_001017928|CCDC58|chr3|-	2.02793	4.79405	1.05393	21.8068	0.0425677
NM_021822|APOBEC3G|chr22|+	-2.02564	0.0924356	0.00923018	0.925696	0.0428014
NR_024584|LOC728875|chr1|-	2.02248	9.50889	1.0721	84.3379	0.0431264
NM_000031|ALAD|chr9|-	-2.02093	0.115735	0.0142949	0.93702	0.0432874
NM_178238|PILRB|chr7|+	2.02037	13.8202	1.08169	176.575	0.0433448
NM_005109|OXSR1|chr3|+	-2.01869	0.0841835	0.00761586	0.930541	0.0435198
NM_032495|HOPX|chr4|-	-2.01818	0.0408716	0.0018319	0.91189	0.0435721
NM_001356|DDX3X|chrX|+	-2.01806	0.0122763	0.000171058	0.881032	0.0435854
NM_016598|ZDHHC3|chr3|-	2.018	1426.34	1.2323	1.65092e+06	0.0435909
NM_171846|LACTB|chr15|+	2.01602	50.7225	1.11536	2306.67	0.0437976
NM_182547|TMED4|chr7|-	-2.01447	0.0359325	0.00141273	0.913935	0.0439602
NM_018381|C19orf66|chr19|+	-2.00956	0.0578366	0.00358886	0.932071	0.0444774
NM_206855|QKI|chr6|+	-2.00903	0.014608	0.000236596	0.901933	0.044534
NM_012401|PLXNB2|chr22|-	2.00802	12.8758	1.06307	155.951	0.0446408
NM_021706|LAIR1|chr19|-	-2.00755	0.11331	0.0135193	0.949694	0.0446913
NM_000692|ALDH1B1|chr9|+	-2.00616	0.0414476	0.00184856	0.929323	0.0448394
NM_001077446|TSEN34|chr19|+	-2.00552	1.35793e-09	2.93208e-18	0.628895	0.0449074
NM_000362|TIMP3|chr22|+	-2.00435	0.194675	0.039297	0.964407	0.0450322
NM_007150|ZNF185|chrX|+	-2.0038	0.0999765	0.0105117	0.950872	0.0450916
NM_006995|BTN2A2|chr6|+	-2.00347	0.00593579	3.93824e-05	0.894653	0.0451273
NM_006621|AHCYL1|chr1|+	-2.0008	3.83067e-07	1.98382e-13	0.739688	0.0454144
NM_001080|ALDH5A1|chr6|+	-2.00017	0.34342	0.120498	0.978747	0.0454824
NM_001849|COL6A2|chr21|+	1.9989	4.22307	1.02845	17.3409	0.0456197
NM_001144884|SLC30A7|chr1|+	-1.99807	0.337022	0.115964	0.979472	0.0457091
NM_014665|LRRC14|chr8|+	1.99793	3.00897	1.02116	8.86634	0.0457238
NM_001846|COL4A2|chr13|+	-1.99775	0.0109535	0.000130672	0.918159	0.0457436
NM_001142389|PNPLA4|chrX|-	-1.99747	0.319866	0.104527	0.978827	0.0457746
NR_003610|PDXDC2P|chr16|-	-1.99716	0.546468	0.302007	0.988809	0.045808
NM_016546|C1RL|chr12|-	-1.99611	0.0157691	0.000268069	0.927618	0.0459224
NM_022131|CLSTN2|chr3|+	-1.99386	0.131938	0.0180176	0.966149	0.0461669
NM_001185011|NCAPH2|chr22|+	1.98932	13.3502	1.03898	171.541	0.0466659
NM_178818|CMTM4|chr16|-	-1.98702	0.0924506	0.00882874	0.9681	0.0469204
NM_016199|LSM7|chr19|-	1.98646	3.07754	1.01511	9.33031	0.0469822
NM_013399|C16orf5|chr16|-	1.98644	6.12658	1.02446	36.6389	0.0469842
NM_001243750|NUDT8|chr11|-	1.98568	9.89498	1.03013	95.0474	0.0470691
NM_017859|UCKL1|chr20|-	1.98536	42.8433	1.04923	1749.42	0.0471047
NM_025201|PLEKHO2|chr15|+	-1.98483	0.0561822	0.00327237	0.964571	0.0471633
NM_005600|NIT1|chr1|+	1.98261	5.73269	1.02015	32.2148	0.0474109
NM_025140|CCDC92|chr12|-	1.98158	5.54106	1.01885	30.1353	0.0475268
NM_005877|SF3A1|chr22|-	-1.97883	0.00917313	8.79952e-05	0.95626	0.0478353
NM_001114|ADCY7|chr16|+	-1.97798	0.126031	0.0161862	0.981313	0.0479311
NM_003226|TFF3|chr21|-	1.97744	56216.3	1.1015	2.86906e+09	0.0479916
NM_001127325|MAD2L2|chr1|-	1.9762	4.76331	1.0129	22.4001	0.0481326
NM_133496|SLC30A7|chr1|+	-1.97368	0.264299	0.0705032	0.990793	0.0484177
NM_004629|FANCG|chr9|-	1.97216	7.0322	1.01213	48.8589	0.0485914
NM_005513|GTF2E1|chr3|+	-1.97164	0.0984026	0.00981696	0.986361	0.0486506
NM_004229|MED14|chrX|-	-1.96813	0.213517	0.0458826	0.993615	0.0490532
NM_006618|KDM5B|chr1|-	-1.9678	0.209535	0.0441791	0.993798	0.0490914
NM_014110|PPP1R8|chr1|+	-1.96763	0.123502	0.0153775	0.991888	0.049111
NM_002092|GRSF1|chr4|-	1.9666	2141.81	1.0262	4.47023e+06	0.0492298
NM_001276|CHI3L1|chr1|-	-1.9652	0.0487864	0.00239933	0.991991	0.0493916
NM_001042469|SUMF2|chr7|+	-1.96493	0.00253487	6.52339e-06	0.985007	0.0494224
NM_014643|ZNF516|chr18|-	-1.9629	0.277311	0.0770489	0.998083	0.0496578
NM_033637|BTRC|chr10|+	-1.9624	0.354883	0.126104	0.998713	0.0497156
NM_206926|SEPN1|chr1|+	-1.96144	0.0351016	0.00123524	0.997479	0.0498275
NM_001164803|RBMX|chrX|-	-1.96072	0.0734942	0.00540683	0.998994	0.0499117
NM_032017|STK40|chr1|-	-1.96007	0.000549865	3.02473e-07	0.999599	0.0499877
