# Supplementary material for: Systemic Analysis of the Prognosis-Associated Alternative Polyadenylation Events in Breast Cancer
Source: Front Genet. 2020 Nov 3;11:590770. doi: 10.3389/fgene.2020.590770 (PMC7673440; doi:10.3389/fgene.2020.590770)
Supplement: Supplementary file 3 [file Table_3.XLSX]

## Sheet: Sheet1
id	OS	status	Age	M	N	T	Stage	PR	ER	HER2
TCGA-A2-A0CK-01	11.3945	alive	60	0	2	3	positive	positive	positive	negative
TCGA-5L-AAT1-01	4.03014	alive	63	1	0	2	positive	positive	positive
TCGA-BH-A0WA-01	1.92055	alive	82	0	0	1	positive	negative	negative	negative
TCGA-EW-A1J6-01	2.39726	alive	70	0	0	1	positive	positive	positive	negative
TCGA-A2-A0YI-01	4.12329	alive	62	0	0	1	positive	positive	positive	negative
TCGA-AO-A03M-01	5.11233	alive	29	0	0	1	positive	positive	positive	negative
TCGA-BH-A0BQ-01	6.17808	alive	39	0	0	1	positive	positive	positive	positive
TCGA-A2-A04R-01	10.1616	alive	36	0	0	1	positive	positive	positive
TCGA-B6-A0RU-01	23.5753	alive	40	0	0	1	positive	negative	negative
TCGA-A2-A04N-01	11.9288	alive	66	0	0	1	positive	positive	positive
TCGA-E2-A1IH-01	2.81096	alive	80	0	0	1	positive	positive	positive
TCGA-BH-A0BG-01	5.12603	alive	73	0	0	1	positive	negative	negative	negative
TCGA-BH-A0W7-01	3.73425	alive	49	0	0	1	positive	positive	positive	negative
TCGA-BH-A0BR-01	6.38356	alive	59	0	0	1	positive	positive	positive	negative
TCGA-Z7-A8R6-01	8.92055	alive	46	0	0	1	positive	positive	positive	negative
TCGA-E2-A1BC-01	1.3726	alive	63	0	0	1	positive	positive	positive	negative
TCGA-A2-A0T3-01	4.15342	alive	37	0	1	1	positive	positive	positive
TCGA-E2-A1IF-01	3.11781	alive	74	0	0	1	positive	positive	positive	negative
TCGA-A2-A0YF-01	4.20548	alive	67	0	0	1	positive	negative	positive	negative
TCGA-LD-A9QF-01	0.884932	alive	73	0	0	1	positive	negative	negative	positive
TCGA-C8-A3M8-01	1.07945	alive	68	0	0	1	positive	positive	positive	positive
TCGA-A8-A0AD-01	3.16986	alive	83	0	0	1	positive	positive	positive	negative
TCGA-GM-A2DL-01	9.6411	alive	50	0	0	1	positive	positive	positive	negative
TCGA-E2-A1LS-01	4.39452	alive	46	0	0	1	positive	negative	negative	negative
TCGA-A2-A0EO-01	6.69041	alive	54	0	0	1	positive	positive	positive	negative
TCGA-BH-A0HB-01	2.20822	alive	55	0	0	1	positive	positive	positive
TCGA-A7-A26F-01	2.02192	alive	55	0	0	1	positive	negative	negative
TCGA-AR-A24P-01	0.230137	alive	47	0	0	1	positive	positive	positive
TCGA-D8-A1JP-01	1.75068	alive	73	0	0	1	positive	positive	positive	negative
TCGA-A8-A06O-01	1.08493	alive	60	0	0	1	positive	positive	positive	negative
TCGA-E2-A15C-01	1.90137	alive	61	0	0	1	positive	positive	positive
TCGA-GM-A2DK-01	7.24658	alive	58	0	0	1	positive	negative	positive	negative
TCGA-A2-A0CQ-01	7.38356	alive	62	0	0	1	positive	positive	positive
TCGA-E2-A1LH-01	8.89589	alive	59	0	0	1	positive	negative	negative	negative
TCGA-BH-A0H5-01	4.43836	alive	45	0	0	1	positive	positive	positive
TCGA-AO-A0J2-01	2.73151	alive	41	0	0	1	positive	negative	negative
TCGA-A2-A0EP-01	9.87123	alive	56	0	0	1	positive	negative	positive	negative
TCGA-AR-A24S-01	8.15342	alive	61	0	0	1	positive	positive	positive	negative
TCGA-E9-A1RA-01	3.75068	alive	48	0	0	1	positive
TCGA-BH-A0BW-01	6.49589	alive	71	0	0	1	positive	negative	negative
TCGA-D8-A1JU-01	1.22466	alive	51	0	0	1	positive	positive	positive	negative
TCGA-E9-A247-01	3.24932	alive	59	0	0	1	positive
TCGA-E2-A106-01	6.96164	alive	34	0	1	1	positive	positive	positive
TCGA-GM-A2DD-01	6.25205	alive	53	0	0	1	positive	negative	negative
TCGA-B6-A1KI-01	6.12603	alive	63	0	0	1	positive	positive	positive
TCGA-BH-A0H6-01	2.04658	alive	82	0		1	positive	positive	positive	negative
TCGA-BH-A0HA-01	4.4137	alive	31	0	0	1	positive	positive	positive
TCGA-AR-A24N-01	8.31507	alive	54	0	0	1	positive	positive	positive
TCGA-E2-A1IN-01	1.84932	alive	60	0	0	1	positive	positive	positive	negative
TCGA-BH-A0DO-01	4.50411	alive	78	0	0	1	positive	positive	positive	negative
TCGA-BH-A0BL-01	6.2411	alive	35	0	0	1	positive	negative	negative	negative
TCGA-BH-A0DX-01	5.90685	alive	62	0	0	1	positive	positive	positive	negative
TCGA-E9-A1R5-01	0.252055	alive	63	0	0	1	positive
TCGA-A7-A0CD-01	3.19178	alive	66	0	0	1	positive	positive	positive
TCGA-BH-A5J0-01	1.9589	alive	63	0	0	1	positive	positive	positive	negative
TCGA-GM-A2DO-01	7.11233	alive	54	0	0	1	positive	positive	positive	negative
TCGA-D8-A1J9-01	1.45753	alive	48	0	0	1	positive	negative	positive	positive
TCGA-A8-A08A-01	0.0821918	alive	89	0	0	1	positive	positive	positive	negative
TCGA-EW-A1J3-01	1.38082	alive	61	0	0	1	positive	positive	positive	positive
TCGA-E2-A15O-01	4.23288	alive	89	0		1	positive	positive	positive
TCGA-BH-A0E6-01	0.80274	alive	69	0	0	1	positive	negative	negative
TCGA-AO-A03V-01	3.70137	alive	41	0	0	1	positive	positive	positive	negative
TCGA-D8-A1JS-01	1.01644	alive	77	0	0	1	positive	positive	positive	negative
TCGA-E2-A1IJ-01	2.36986	alive	57	0	0	1	positive	positive	positive
TCGA-A2-A04Q-01	6.53425	alive	48	0	0	1	positive	negative	negative
TCGA-D8-A27E-01	1.45205	alive	66	0	0	1	positive	positive	positive	negative
TCGA-A2-A0D3-01	5.13151	alive	42	0	0	1	positive	positive	positive	negative
TCGA-B6-A402-01	5.84658	alive	47	0	0	1	positive	negative	negative	negative
TCGA-D8-A13Y-01	4.73425	alive	52	0	0	1	positive	positive	positive	negative
TCGA-BH-A0B9-01	4.30685	alive	44	0	0	1	positive	negative	negative	negative
TCGA-AR-A1AY-01	2.81096	alive	65	0	0	1	positive	negative	negative	negative
TCGA-BH-A18H-01	1.7863	alive	63	0	0	1	positive	positive	positive	positive
TCGA-E2-A15J-01	4.49315	alive	51	0	0	1	positive	positive	positive
TCGA-E9-A1R4-01	0.509589	alive	66	0	0	1	positive
TCGA-BH-A18G-01	0.408219	alive	81	0	0	1	positive	negative	negative	negative
TCGA-E2-A14S-01	2.76438	alive	65	0	0	1	positive	positive	positive
TCGA-BH-A0AV-01	4.9863	alive	52	0	0	1	positive	negative	negative
TCGA-A2-A0CP-01	7.70685	alive	60	0	0	1	positive	positive	positive
TCGA-AR-A1AX-01	7.20274	alive	64	0	0	1	positive	positive	positive	positive
TCGA-BH-A0B8-01	4.29863	alive	64	0	0	1	positive	positive	positive
TCGA-A7-A0DC-01	2.48219	alive	63	0	0	1	positive	negative	positive	negative
TCGA-BH-A0B0-01	6.7863	alive	56	0	0	1	positive	positive	positive	negative
TCGA-AN-A0FN-01	0.59726	alive	61	0	0	1	positive	positive	positive	positive
TCGA-A2-A0EM-01	8.47671	alive	73	0	0	1	positive	positive	positive
TCGA-B6-A40B-01	8.63562	alive	76	0	0	1	positive	positive	positive	negative
TCGA-AO-A0J4-01	4.34795	alive	41	0	0	1	positive	negative	negative	negative
TCGA-AR-A1AJ-01	8.41644	alive	83	0	0	1	positive	negative	positive	negative
TCGA-E2-A15F-01	1.80274	alive	64	0	0	1	positive	positive	positive	negative
TCGA-E2-A156-01	1.98904	alive	61	0	0	1	positive	positive	positive	negative
TCGA-3C-AALK-01	3.96712	alive	52	0	0	1	positive	positive	positive	positive
TCGA-E2-A154-01	1.61918	alive	68	0	0	1	positive	positive	positive	negative
TCGA-B6-A0I2-01	11.9479	alive	45	0	0	1	positive
TCGA-A2-A259-01	4.3726	alive	70	0	0	1	positive	positive	positive	negative
TCGA-AR-A255-01	5.92055	alive	62	0	0	1	positive	positive	positive	positive
TCGA-AR-A252-01	7.77534	alive	50	0	0	1	positive	positive	positive	negative
TCGA-BH-A0HN-01	1.4137	alive	67	0	0	1	positive	positive	positive
TCGA-BH-A0HY-01	4.23288	alive	60	0	0	1	positive	negative	positive	positive
TCGA-BH-A0H0-01	1.26301	alive	69	0	0	1	positive	positive	positive	negative
TCGA-AN-A0FS-01	0.575342	alive	55	0	0	1	positive	negative	positive	positive
TCGA-E2-A152-01	5.83014	alive	56	0	0	1	positive	negative	positive	positive
TCGA-A2-A0ER-01	6.2	alive	63	0	1	1	positive	positive	positive
TCGA-A1-A0SE-01	3.61918	alive	56	0	0	1	positive	positive	positive	negative
TCGA-E2-A1II-01	2.80822	alive	51	0	0	1	positive	positive	negative	negative
TCGA-BH-A0H3-01	5.28219	alive	46	0	0	1	positive	positive	positive
TCGA-D8-A1XA-01	2.29863	alive	64	0	0	1	positive	positive	positive
TCGA-BH-A42V-01	1.73973	alive	41	0	1	1	positive	positive	positive	negative
TCGA-GM-A2DH-01	6.00822	alive	58	0	0	1	positive	negative	negative	negative
TCGA-E2-A15P-01	1.63014	alive	61	0	0	1	positive	positive	positive	negative
TCGA-EW-A1PF-01	1.20274	alive	50	0	0	1	positive	positive	positive	negative
TCGA-BH-A0HI-01	1.69863	alive	78	0	0	1	positive	positive	positive	negative
TCGA-BH-A0BO-01	6.01918	alive	54	0	0	1	positive	positive	positive	negative
TCGA-BH-A0C3-01	7.42192	alive	47	0	0	1	positive	negative	positive	negative
TCGA-D8-A27M-01	1.12329	alive	59	0	0	1	positive	negative	negative	negative
TCGA-E2-A1IU-01	0.923288	alive	60	0	0	1	positive	positive	positive	negative
TCGA-E9-A54X-01	1.99178	alive	85	0	0	1	positive	positive	positive	negative
TCGA-AR-A1AK-01	8.65479	alive	70	0	0	1	positive	positive	positive	negative
TCGA-BH-A201-01	2.34521	alive	64	0	0	1	positive	positive	positive	negative
TCGA-B6-A0IP-01	9.24384	dead	74	0	0	1	positive	positive	positive
TCGA-A8-A095-01	3.49863	alive	45	0	0	1	positive	positive	positive	negative
TCGA-E2-A1IO-01	5.08219	alive	37	0	0	1	positive	positive	positive
TCGA-A7-A3IY-01	0.945205	alive	71	0	0	1	positive	positive	positive	negative
TCGA-BH-A0HW-01	4.27671	alive	62	0	0	1	positive	negative	positive
TCGA-A1-A0SB-01	0.709589	alive	70	0	0	1	positive	negative	positive	negative
TCGA-D8-A27P-01	0.134247	alive	64	0	0	1	positive	positive	positive	negative
TCGA-BH-A0EB-01	2.0411	alive	69	0	0	1	positive	positive	positive
TCGA-D8-A1XU-01	1.08219	alive	56	0	0	1	positive	positive	positive	negative
TCGA-D8-A1JH-01	1.16712	alive	56	0	0	1	positive	positive	positive	negative
TCGA-E2-A573-01	2.90959	alive	48	0	0	1	positive	negative	negative
TCGA-E9-A22B-01	3.19726	alive	71	0	0	1	positive	negative	positive	negative
TCGA-AR-A1AP-01	7.82466	alive	80	0	0	1	positive	positive	positive
TCGA-A2-A0SX-01	4.20274	alive	48	0	0	1	positive	negative	negative	negative
TCGA-E9-A229-01	3.14521	alive	37	0	0	1	positive
TCGA-BH-A0HU-01	1.07397	alive	52	0	0	1	positive	positive	positive	negative
TCGA-BH-A8FZ-01	1.5726	alive	58	0	0	1	positive	positive	positive
TCGA-AR-A2LE-01	13.8685	alive	69	0	0	1	positive	negative	positive
TCGA-E2-A570-01	2.55068	alive	47	0	1	1	positive	positive	positive
TCGA-A2-A0EU-01	2.85753	alive	79	0	0	1	positive	positive	positive	negative
TCGA-BH-A0HF-01	1.99178	alive	77	0	0	1	positive	positive	positive	negative
TCGA-B6-A0RN-01	21.9397	alive	60	0	0	1	positive	negative	negative
TCGA-A2-A3XZ-01	4.19726	alive	46	0	0	1	positive	negative	negative	positive
TCGA-S3-AA14-01	1.44932	alive	47	0	0	1	positive	positive	positive	positive
TCGA-D8-A1XM-01	1.47397	alive	57	0	0	1	positive	positive	positive	negative
TCGA-BH-A0B6-01	6.80274	alive	47	0	0	1	positive	positive	positive	positive
TCGA-AN-A0FF-01	0.471233	alive	32	0	0	1	positive	positive	positive	negative
TCGA-E2-A14U-01	3.61096	alive	74	0	0	1	positive	positive	positive
TCGA-BH-A0BP-01	4.05753	dead	76	0	0	1	positive	positive	positive	negative
TCGA-GM-A2DI-01	7.09589	alive	52	0	0	1	positive	negative	negative
TCGA-AR-A2LR-01	4.7726	alive	49	0	0	1	positive	negative	negative	negative
TCGA-A2-A0EV-01	2.65205	alive	80	0	0	1	positive	positive	positive	negative
TCGA-D8-A4Z1-01	1.80548	alive	68	0	0	1	positive	positive	positive	negative
TCGA-WT-AB44-01	2.41918	alive	77		0	1	positive	positive	positive	negative
TCGA-E2-A576-01	2.85753	alive	69		0	1	positive	positive	positive
TCGA-OL-A66L-01	3.56438	alive	71		0	1	positive	positive	positive
TCGA-LL-A73Y-01	1.30685	alive	67		0	1	positive	negative	negative	negative
TCGA-EW-A1IY-01	0.706849	alive	38		0	1	positive	positive	positive	negative
TCGA-OL-A6VO-01	2.35068	alive	43		0	1	positive	negative	negative	negative
TCGA-AC-A3QQ-01	2.01096	alive	54		0	1	positive	positive	positive	positive
TCGA-AC-A8OR-01	0.109589	alive	75		0	1	positive	positive	positive	negative
TCGA-LL-A5YO-01	1.20548	alive	50		0	1	positive	negative	negative	negative
TCGA-OL-A6VR-01	3.34247	alive	48		0	1	positive	positive	positive	negative
TCGA-AC-A8OP-01	1.68219	alive	72		0	1	positive	positive	positive
TCGA-LL-A740-01	1.20822	alive	61		0	1	positive	negative	negative
TCGA-A7-A3J1-01	0.939726	alive	63		0	1	positive	positive	positive	negative
TCGA-OL-A5RZ-01	1.86027	alive	57		0	1	positive	negative	positive
TCGA-OL-A66H-01	2.22466	alive	74		1	1	positive	positive	positive
TCGA-LL-A441-01	2.72877	alive	62		0	1	positive	negative	negative	negative
TCGA-OL-A66J-01	5.46849	alive	80		0	1	positive	positive	positive
TCGA-LL-A440-01	2.07945	alive	61		0	1	positive	positive	positive
TCGA-OL-A5RX-01	2.40548	alive	51		0	1	positive	positive	positive
TCGA-A7-A6VW-01	0.780822	alive	48	0	0	2	2	negative	negative	negative
TCGA-BH-A0GZ-01	0.89863	alive	62	0	1	1	2	positive	positive
TCGA-A7-A56D-01	1.2274	alive	84	0	0	2	2	positive	positive	negative
TCGA-AR-A0TU-01	1.94247	alive	35	0	0	2	2	negative	negative	negative
TCGA-E9-A3X8-01	2.53699	alive	48	0	1	2	2	positive	positive	positive
TCGA-A2-A3XV-01	2.72877	alive	46	0	0	2	2	negative	positive
TCGA-E2-A14V-01	2.85479	alive	53	0	1	2	2	positive	positive	positive
TCGA-E2-A14N-01	3.92877	alive	37	0	1	2	2	negative	negative	negative
TCGA-5L-AAT0-01	4.04658	alive	42	0	0	2	2	positive	positive	negative
TCGA-BH-A0BM-01	5.13973	alive	54	0	1	2	2	negative	positive	negative
TCGA-AO-A03N-01	5.56438	alive	59	0	1	2	2	positive	positive	negative
TCGA-GM-A2DB-01	6.59178	alive	62	0	0	2	2	negative	negative	negative
TCGA-AO-A126-01	9.06027	alive	39	0	0	2	2	positive	positive	negative
TCGA-AO-A125-01	9.46849	alive	72	0	0	2	2	positive	positive	negative
TCGA-BH-A0DL-01	6.52329	alive	64	0	0	2	2	negative	positive	negative
TCGA-B6-A0WZ-01	17.2384	alive	50	0	1	2	2	positive	positive
TCGA-C8-A12U-01	1.05479	alive	46	0	1	2	2	positive	positive	negative
TCGA-BH-A0DP-01	1.30411	alive	60	0	0	3	2	positive	positive	negative
TCGA-AO-A0J7-01	1.69315	alive	71	0	1	2	2	positive	positive	negative
TCGA-AO-A0JJ-01	5.16986	alive	54	0	1	2	2	positive	positive	negative
TCGA-E2-A10E-01	2.36986	alive	64	0	1	1	2	positive	positive
TCGA-B6-A0I5-01	23.4411	alive	49	0	1	2	2	positive	positive
TCGA-B6-A1KF-01	8.46027	alive	68	0	1	2	2	negative	negative
TCGA-BH-A0C0-01	3.47945	alive	62	0	1	1	2	positive	positive
TCGA-C8-A137-01	1.03836	alive	34	0	1	2	2	negative	negative	positive
TCGA-C8-A1HG-01	0.945205	alive	50	0	0	2	2	positive	positive	negative
TCGA-A2-A0YC-01	2.71233	alive	59	0	1	2	2	positive	positive
TCGA-E2-A1LB-01	6.31781	alive	41	0	1	2	2	negative	negative	positive
TCGA-B6-A0RH-01	15.7507	dead	51	0	0	2	2	positive	positive
TCGA-E2-A1L8-01	6.13699	alive	52	0	1	2	2	positive	positive
TCGA-BH-A0RX-01	0.465753	alive	59	0	0	2	2	negative	negative	negative
TCGA-A8-A07J-01	1	alive	35	0	1	2	2	positive	positive	negative
TCGA-A2-A1FV-01	1.95616	alive	74	0	0	3	2	positive	positive	negative
TCGA-AQ-A54O-01	2.74247	alive	51	0	0	2	2	positive	positive	negative
TCGA-D8-A1JK-01	1.67671	alive	90	0	0	2	2	positive	negative	negative
TCGA-E2-A1LA-01	2.04932	alive	59	0	1	1	2	positive	positive
TCGA-AO-A12H-01	3.38082	alive	69	0	0	2	2	positive	positive	negative
TCGA-BH-A0HX-01	2.27123	alive	54	0	1	2	2	positive	positive	negative
TCGA-E2-A1B6-01	2.37534	alive	44	0	0	2	2	negative	negative
TCGA-E9-A1NF-01	1.67123	dead	60	0	0	2	2	positive	positive	negative
TCGA-B6-A0WT-01	15.7233	alive	61	0	1	2	2	positive	positive
TCGA-AN-A0FT-01	0.586301	alive	63	0	1	2	2	positive	positive	positive
TCGA-AO-A03R-01	5.72877	alive	57	0	1	2	2	positive	positive	negative
TCGA-A8-A08G-01	1.66301	alive	41	0	0	2	2	positive	positive	positive
TCGA-E2-A15R-01	4.74521	alive	64	0	1	1	2	positive	positive
TCGA-EW-A1PD-01	1.16164	alive	61	0	1	1	2	positive	positive
TCGA-A1-A0SD-01	1.19726	alive	59	0	0	2	2	positive	positive	negative
TCGA-D8-A73U-01	1.34795	alive	88	0	0	2	2	positive	positive	negative
TCGA-E2-A14R-01	3.21644	alive	62	0	0	2	2	negative	negative	negative
TCGA-C8-A1HK-01	1.00274	alive	53	0	1	2	2	negative	negative	positive
TCGA-AR-A0U4-01	8.93425	alive	54	0	0	2	2	negative	negative	negative
TCGA-AQ-A54N-01	0.213699	alive	51	0	0	2	2	negative	negative
TCGA-D8-A143-01	1.18082	alive	51	0	0	2	2	negative	negative	negative
TCGA-A2-A4S1-01	2.24658	alive	66	0	0	2	2	negative	positive	negative
TCGA-GM-A3NY-01	3.18356	alive	72	0	1	2	2	positive	positive	negative
TCGA-A2-A0ST-01	8.26575	alive	62	0	1	1	2	negative	negative
TCGA-A2-A25A-01	8.97534	alive	44	0	0	2	2	positive	positive
TCGA-AN-A0AJ-01	0.830137	alive	79	0	0	3	2	positive	positive	positive
TCGA-D8-A142-01	1.16438	alive	74	0	0	3	2	negative	negative
TCGA-EW-A1P4-01	2.48493	alive	43	0	0	2	2	negative	negative	negative
TCGA-AO-A12G-01	4.49041	alive	75	0	0	2	2	positive	positive	positive
TCGA-A2-A0D0-01	5.61096	alive	60	0	0	2	2	negative	negative	negative
TCGA-AO-A1KR-01	6.88493	alive	51	0	0	2	2	negative	negative	negative
TCGA-BH-A0EE-01	2.58356	alive	68	0	0	3	2	negative	negative	positive
TCGA-E2-A14Y-01	5.77808	alive	35	0	0	2	2	positive	positive
TCGA-A2-A0T0-01	1.46027	alive	59	0	1	2	2	negative	negative	negative
TCGA-A8-A075-01	1.41918	alive	42	0	1	2	2	positive	positive	positive
TCGA-A8-A0A9-01	2.25205	alive	80	0	0	2	2	positive	positive	negative
TCGA-AO-A03T-01	5.81918	alive	42	0	1	2	2	positive	positive	negative
TCGA-AR-A24H-01	13.4082	alive	65	0	0	2	2	positive	positive	negative
TCGA-3C-AALJ-01	4.03836	alive	62	0	1	2	2	positive	positive
TCGA-A1-A0SO-01	2.33425	alive	67	0	1	2	2	negative	negative
TCGA-A2-A0CT-01	6.27123	alive	71	0	0	2	2	negative	positive
TCGA-E2-A15M-01	0.643836	dead	66	0	0	2	2	positive	positive	negative
TCGA-C8-A12X-01	1.05479	alive	62	0	1	2	2	positive	positive	negative
TCGA-AO-A12E-01	5.86849	alive	51	0	0	3	2	positive	positive	negative
TCGA-A2-A0ES-01	6	alive	52	0	0	2	2	positive	positive	negative
TCGA-A2-A0CW-01	8.99452	alive	67	0	1	2	2	positive	positive
TCGA-AO-A12B-01	8.18904	alive	63	0	0	2	2	positive	positive	negative
TCGA-C8-A12V-01	1.05479	alive	55	0	0	2	2	negative	negative	negative
TCGA-A8-A086-01	1.08493	alive	59	0	1	1	2	positive	positive	negative
TCGA-E2-A15D-01	1.4411	alive	47	0	0	2	2	positive	positive
TCGA-D8-A1JD-01	1.51233	alive	41	0	1	2	2	positive	positive	negative
TCGA-E2-A10C-01	3.34247	alive	54	0	1	2	2	positive	positive	negative
TCGA-BH-A0W5-01	3.52877	alive	77	0	1	1	2	positive	positive
TCGA-GM-A2DC-01	6.94521	alive	57	0	1	1	2	positive	positive
TCGA-AR-A24X-01	8.23014	alive	52	0	0	2	2	positive	positive
TCGA-AO-A0JI-01	4.1863	alive	56	0	1	1	2	negative	positive	negative
TCGA-BH-A0W4-01	2.07945	alive	46	0	0	2	2	positive	positive	negative
TCGA-BH-A18I-01	2.99452	alive	53	0	1	1	2	positive	positive	positive
TCGA-A2-A04Y-01	3.01096	alive	53	0	1	2	2	positive	positive	negative
TCGA-BH-A0H9-01	3.41644	alive	69	0	0	2	2	positive	positive
TCGA-A2-A0CY-01	4.58356	alive	63	0	1	2	2	positive	positive	negative
TCGA-AO-A12F-01	5.04658	alive	36	0	0	2	2	negative	negative	negative
TCGA-D8-A1XT-01	1.3863	alive	61	0	1	1	2	negative	negative	positive
TCGA-AO-A1KP-01	8.09041	alive	77	0	1	1	2	positive	positive	negative
TCGA-A2-A0CV-01	8.24932	alive	41	0	1	2	2	positive	positive	negative
TCGA-A8-A0A7-01	0.0821918	alive	57	0	1	2	2	negative	negative	positive
TCGA-E2-A15S-01	1.1726	alive	34	0	1	2	2	negative	positive
TCGA-AO-A0JM-01	5.98356	alive	40	0	1	2	2	positive	positive	positive
TCGA-GM-A2DN-01	8.46849	alive	58	0	0	2	2	positive	positive	negative
TCGA-OL-A97C-01	0.742466	alive	67	0	0	3	2	negative	negative
TCGA-AR-A24K-01	4.2411	alive	46	0	0	2	2	positive	positive
TCGA-A2-A04W-01	8.49863	alive	50	0	1	2	2	negative	negative	positive
TCGA-AN-A0XL-01	0.446575	alive	61	0	0	2	2	positive	positive	negative
TCGA-C8-A12N-01	0.980822	alive	58	0	0	2	2	positive	positive	negative
TCGA-E2-A159-01	2.08767	alive	50	0	0	2	2	negative	negative
TCGA-C8-A12Y-01	4.04384	alive	44	0	1	2	2
TCGA-A8-A09D-01	4.16986	alive	47	0	1	2	2	positive	positive	negative
TCGA-GM-A2DA-01	16.189	dead	46	0	1	2	2	positive	positive
TCGA-D8-A1JB-01	4.62466	alive	54	0	1	2	2	positive	positive
TCGA-C8-A12M-01	0.980822	alive	70	0	0	2	2	negative	positive	negative
TCGA-A2-A25F-01	0.882192	alive	66	0	0	2	2	positive	negative	negative
TCGA-E2-A158-01	1.23288	alive	43	0	1	1	2	negative	negative	negative
TCGA-A7-A0DA-01	2.9726	alive	62	0	0	2	2	negative	negative	negative
TCGA-E9-A3HO-01	3.1726	alive	49	0	0	2	2
TCGA-A7-A0CH-01	2.95616	alive	79	0	0	2	2
TCGA-S3-AA11-01	1.15342	alive	67	0	0	2	2	positive	positive
TCGA-BH-A0E1-01	1.30685	alive	52	0	1	2	2	positive	positive
TCGA-C8-A26W-01	1.04384	alive	58	0	1	2	2	positive	positive
TCGA-C8-A1HN-01	1.07945	alive	56	0	0	2	2	positive	positive
TCGA-E2-A10F-01	2.40548	alive	47	0	0	2	2	positive	positive
TCGA-AO-A03P-01	7.05753	dead	54	0	1	2	2	positive	positive	negative
TCGA-E9-A249-01	0.594521	alive	45	0	0	2	2
TCGA-A8-A08S-01	2.75068	alive	71	0	1	1	2	positive	positive	positive
TCGA-E2-A10B-01	3.12603	alive	67	0	1	2	2	positive	positive
TCGA-BH-A0AW-01	1.70411	alive	56	0	1	1	2	negative	positive	positive
TCGA-EW-A6SB-01	2.08219	alive	62	0	0	2	2	negative	negative	negative
TCGA-E2-A1IE-01	6.47123	alive	61	0	1	2	2	positive	positive
TCGA-AO-A12C-01	6.49863	alive	42	0	1	2	2	positive	positive	positive
TCGA-AO-A129-01	9.00274	alive	29	0	1	2	2	negative	negative	negative
TCGA-AO-A128-01	8.89863	alive	61	0	0	2	2	negative	negative	negative
TCGA-E2-A153-01	1.93699	alive	51	0	1	2	2	positive	positive	negative
TCGA-BH-A0DE-01	6.49863	alive	62	0	0	2	2	positive	positive	negative
TCGA-AR-A2LN-01	3.18082	alive	65	0	0	2	2	positive	positive	negative
TCGA-C8-A134-01	1.04932	alive	52	0	0	2	2	negative	negative
TCGA-AR-A1AO-01	7.1726	alive	47	0	1	1	2	negative	positive	negative
TCGA-A2-A0CR-01	8.99452	alive	54	0	0	3	2	positive	positive	negative
TCGA-A1-A0SI-01	1.73973	alive	52	0	1	2	2	positive	positive	negative
TCGA-AN-A0FL-01	0.632877	alive	62	0	0	2	2	negative	negative	positive
TCGA-E9-A243-01	1.67671	alive	52	0	0	2	2
TCGA-A7-A13D-01	2.64384	alive	46	0	0	2	2	positive	negative
TCGA-E2-A1BD-01	3.10411	alive	53	0	0	2	2	positive	positive
TCGA-A2-A04U-01	7.27123	alive	47	0	0	2	2	negative	negative	negative
TCGA-BH-A0BJ-01	1.80822	alive	41	0	1	2	2	positive	positive	negative
TCGA-C8-A1HF-01	0.909589	alive	48	0	0	2	2	positive	negative	positive
TCGA-C8-A132-01	1.04932	alive	56	0	1	2	2	positive	positive
TCGA-E2-A15T-01	4.28219	alive	65	0	0	2	2	positive	positive
TCGA-E9-A295-01	1.0274	alive	71	0	0	2	2	positive	positive	positive
TCGA-A2-A0T4-01	1.70959	alive	62	0	0	2	2	positive	positive
TCGA-BH-A8G0-01	1.8137	alive	54	0	1	2	2	positive	positive	negative
TCGA-E2-A1IK-01	4.93151	alive	71	0	1	1	2	positive	positive	negative
TCGA-GM-A2DF-01	5.90411	alive	53	0	1	1	2	negative	negative	negative
TCGA-AR-A0TP-01	11.7123	alive	43	0	0	2	2	negative	positive	negative
TCGA-A8-A076-01	4.49863	alive	66	0	0	2	2	positive	positive	positive
TCGA-D8-A140-01	1.10411	alive	62	0	1	2	2	positive	positive	positive
TCGA-AO-A1KT-01	1.48219	alive	78	0	1	1	2	positive	positive
TCGA-A8-A09R-01	0.747945	alive	82	0	1	2	2	positive	positive	negative
TCGA-A8-A093-01	1.49589	alive	61	0	0	2	2	positive	positive	negative
TCGA-E9-A1R0-01	2.35616	alive	58	0	1	1	2
TCGA-E9-A1N9-01	3.01644	alive	58	0	0	2	2	positive	negative	positive
TCGA-E2-A105-01	3.58356	alive	79	0	0	2	2	positive	positive
TCGA-AR-A1AW-01	7.21096	alive	65	0	0	2	2	positive	positive
TCGA-E2-A14Q-01	3.1863	alive	50	0	1	2	2	positive	positive	negative
TCGA-BH-A0DZ-01	1.35616	alive	43	0	1	2	2	positive	positive	positive
TCGA-E2-A1AZ-01	6.38082	alive	63	0	1	2	2	negative	negative
TCGA-LL-A5YN-01	1.22466	alive	46	0	0	2	2	positive	positive
TCGA-A2-A0T7-01	1.72877	alive	51	0	0	2	2	positive	positive	negative
TCGA-AR-A0U0-01	5.44658	alive	73	0	1	2	2	negative	negative
TCGA-B6-A2IU-01	14.1808	alive	62	0	0	2	2	positive	positive
TCGA-AR-A250-01	7.41644	alive	58	0	0	2	2	negative	positive
TCGA-AR-A0U3-01	11.1781	alive	59	0	1	2	2	positive	positive	negative
TCGA-A7-A0CE-01	2.94247	alive	57	0	0	2	2	negative	negative
TCGA-AR-A1AH-01	10.4301	alive	51	0	1	2	2	negative	positive	negative
TCGA-E9-A1NI-01	0.821918	alive	51	0	0	2	2	positive	positive	negative
TCGA-A1-A0SF-01	4.00822	alive	54	0	0	2	2	positive	positive	negative
TCGA-AR-A0TX-01	5.40274	alive	64	0	1	1	2	positive	positive	positive
TCGA-BH-A0BT-01	6.47945	alive	56	0	1	1	2	positive	positive	negative
TCGA-A2-A0EQ-01	6.64658	alive	64	0	0	2	2	negative	negative	positive
TCGA-C8-A1HE-01	1.0274	alive	59	0	0	2	2	positive	positive
TCGA-A2-A1G1-01	1.6	alive	85	0	1	2	2	negative	negative
TCGA-A2-A0YD-01	2.10685	alive	63	0	0	3	2	positive	positive
TCGA-E2-A1B5-01	2.69589	alive	46	0	0	2	2	positive	positive	negative
TCGA-A2-A0EN-01	7.44658	alive	70	0	0	2	2	positive	positive
TCGA-S3-AA15-01	1.43836	alive	51	0	1	2	2	negative	negative	negative
TCGA-HN-A2NL-01	0.216438	alive	56	0	0	2	2	negative	negative	negative
TCGA-A2-A0CX-01	4.73425	alive	52	0	0	2	2	negative	positive	positive
TCGA-BH-A18F-01	2.74247	alive	50	0	0	2	2	positive	positive	negative
TCGA-E2-A10A-01	3.36712	alive	41	0	0	3	2	positive	positive	positive
TCGA-E9-A1NC-01	3.29589	alive	61	0	1	2	2	positive	negative	positive
TCGA-E2-A1LG-01	4.1726	alive	50	0	0	2	2	negative	negative
TCGA-A2-A3XW-01	4.69041	alive	42	0	1	2	2	negative	positive	negative
TCGA-BH-A42U-01	9.21644	alive	80	0	0	2	2	negative	negative	negative
TCGA-BH-A42T-01	0.0821918	dead	75	0	0	2	2	positive	positive	positive
TCGA-AR-A1AI-01	9.03014	alive	47	0	0	2	2	negative	negative
TCGA-E2-A574-01	3.23014	alive	44	0	0	2	2	negative	negative
TCGA-E2-A109-01	3.88219	alive	64	0	0	2	2	negative	positive
TCGA-AR-A1AN-01	8	alive	46	0	0	2	2	positive	positive	negative
TCGA-E9-A1RD-01	0.0931507	alive	67	0	0	2	2
TCGA-AN-A04C-01	0.147945	alive	51	0	1	2	2	negative	negative	positive
TCGA-S3-AA10-01	1.60548	alive	65	0	0	2	2	negative	negative	negative
TCGA-A7-A6VY-01	0.728767	alive	48	0	1	2	2	negative	negative	negative
TCGA-E9-A1N5-01	3.06849	alive	45	0	1	2	2	positive	positive	positive
TCGA-BH-A0DT-01	6.58356	alive	41	0	1	1	2	positive	positive	negative
TCGA-AO-A12A-01	8.52603	alive	47	0	0	2	2	positive	positive	negative
TCGA-E2-A1L9-01	1.63836	alive	40	0	1	1	2	positive	positive	negative
TCGA-C8-A12O-01	1.05479	alive	50	0	0	2	2	positive	positive	negative
TCGA-E2-A14T-01	6.33151	alive	52	0	0	2	2	positive	positive	negative
TCGA-BH-A202-01	2.17808	alive	60	0	0	2	2	positive	positive	positive
TCGA-AO-A0JF-01	5.42466	alive	68	0	1	1	2	positive	positive	negative
TCGA-A8-A0A4-01	1.08493	alive	73	0	0	2	2	positive	positive	negative
TCGA-A8-A06R-01	1.49863	alive	69	0	1	2	2	negative	positive	positive
TCGA-EW-A1PA-01	1.57534	alive	59	0	1	2	2	positive	positive	negative
TCGA-E2-A14W-01	2.66849	alive	78	0	0	2	2	positive	positive
TCGA-BH-A0C7-01	7.58082	alive	48	0	1	2	2	negative	positive
TCGA-A1-A0SP-01	1.6	alive	40	0	0	2	2	negative	negative	negative
TCGA-BH-A0B7-01	7.01096	alive	42	0	1	2	2	positive	positive	positive
TCGA-EW-A1P6-01	1.53973	alive	64	0	1	2	2	positive	positive	negative
TCGA-D8-A1JT-01	1.10959	alive	70	0	0	2	2	positive	positive
TCGA-A2-A0SU-01	4.55342	alive	66	0	0	2	2	positive	positive	negative
TCGA-C8-A26Y-01	1.07945	alive	90	0	0	2	2	negative	negative	negative
TCGA-D8-A1XB-01	1.51233	alive	62	0	1	2	2	positive	positive	negative
TCGA-C8-A26X-01	1.03014	alive	58	0	1	1	2	negative	negative	negative
TCGA-A7-A26I-01	1.81096	alive	65	0	0	2	2	negative	negative
TCGA-A2-A04X-01	4.61918	alive	34	0	0	2	2	positive	positive	positive
TCGA-A1-A0SH-01	3.93699	alive	39	0	0	2	2	positive	negative
TCGA-A2-A0D4-01	2.10137	alive	37	0	1	2	2	positive	positive	negative
TCGA-C8-A135-01	1.07671	alive	64	0	1	2	2	negative	negative	positive
TCGA-BH-A0GY-01	2.52877	alive	67	0	1	2	2	positive	positive	negative
TCGA-BH-A0AU-01	5.24384	alive	45	0	0	2	2	positive	positive	positive
TCGA-B6-A0IA-01	22.989	alive	51	0	0	2	2	positive	positive
TCGA-C8-A1HM-01	1.0274	alive	74	0	0	2	2	positive	positive	negative
TCGA-E9-A1ND-01	3.46849	alive	75	0	1	2	2	negative	negative	positive
TCGA-AR-A24Q-01	8.69041	alive	49	0	0	3	2	negative	positive	negative
TCGA-S3-AA0Z-01	1.72329	alive	63	0	1	2	2	positive	positive
TCGA-GM-A5PX-01	1.50959	alive	65	0	1	2	2	positive	positive	negative
TCGA-BH-A6R8-01	0.80274	alive	46	0	0	2	2	positive	positive
TCGA-EW-A1OZ-01	3.36712	alive	56	0	0	2	2	negative	positive
TCGA-E2-A155-01	1.75342	alive	58	0	1	2	2	negative	positive	negative
TCGA-A8-A0A2-01	1.5863	alive	66	0	0	2	2	positive	positive	negative
TCGA-E9-A1NA-01	3.04658	alive	58	0	0	2	2	positive	positive	positive
TCGA-A2-A0D2-01	2.8137	alive	45	0	0	2	2	negative	negative	negative
TCGA-A8-A07O-01	0.832877	alive	51	0	0	2	2	negative	negative	negative
TCGA-EW-A1P7-01	2.50685	alive	59	0	0	2	2	negative	negative
TCGA-3C-AALI-01	10.9726	alive	50	0	1	2	2	positive	positive	positive
TCGA-BH-A0BF-01	2.14247	dead	56	0	1	2	2	positive	positive	negative
TCGA-A7-A26G-01	1.97808	alive	50	0	0	2	2	negative	negative	negative
TCGA-D8-A1J8-01	1.18082	alive	77	0	1	2	2	positive	positive	negative
TCGA-A8-A09K-01	2.49863	alive	68	0	1	1	2	positive	positive	negative
TCGA-AO-A124-01	9.60548	alive	38	0	0	2	2	negative	negative	negative
TCGA-A7-A3J0-01	0.857534	alive	62	0	0	2	2	positive	positive	negative
TCGA-BH-A0HK-01	0.487671	alive	81	0	1	2	2	negative	positive	negative
TCGA-A7-A3IZ-01	0.882192	alive	62	0	0	2	2	negative	positive
TCGA-E9-A22H-01	3.37534	alive	42	0	1	2	2	positive	positive	positive
TCGA-B6-A0IJ-01	19.4685	alive	42	0	0	3	2	positive	positive
TCGA-BH-A0E7-01	3.73425	alive	79	0	1	2	2	positive	positive	negative
TCGA-AO-A1KS-01	0.958904	alive	69	0	0	2	2	positive	positive
TCGA-AR-A24V-01	8.77534	alive	52	0	1	2	2	positive	positive	negative
TCGA-C8-A12L-01	0.994521	alive	67	0	0	2	2	negative	negative
TCGA-EW-A1PH-01	1.66301	alive	52	0	1	1	2	negative	negative	negative
TCGA-A7-A0CJ-01	2.55068	alive	57	0	0	2	2	positive	positive	negative
TCGA-BH-A0W3-01	1.99452	alive	58	0	1	1	2	positive	positive
TCGA-E2-A1LI-01	8.55068	alive	57	0	1	2	2	negative	negative
TCGA-BH-A0DQ-01	0.268493	alive	42	0	1	2	2	positive	positive	negative
TCGA-AO-A0JC-01	4.23836	alive	64	0	0	2	2	positive	positive	negative
TCGA-E9-A22A-01	3.25753	alive	74	0	0	2	2	negative	positive	negative
TCGA-A2-A0YK-01	1.61096	alive	61	0	0	2	2	negative	positive	negative
TCGA-AR-A1AQ-01	8.27671	alive	49	0	0	2	2	negative	negative
TCGA-BH-A2L8-01	1.67671	alive	45	0	0	2	2	positive	positive	negative
TCGA-A2-A0T6-01	1.57534	alive	50	0	0	3	2	positive	positive	negative
TCGA-E9-A227-01	2.67123	alive	42	0	1	2	2	positive	positive	negative
TCGA-BH-A0HQ-01	3.07123	alive	56	0	0	2	2	positive	positive	negative
TCGA-E2-A1B1-01	7.26849	alive	45	0	1	2	2	positive	positive
TCGA-A1-A0SM-01	0.663014	alive	77	0	0	2	2	negative	positive	positive
TCGA-A2-A0YM-01	2.64384	alive	67	0	0	2	2	negative	negative
TCGA-E9-A1NG-01	1.79726	dead	62	0	0	2	2	positive	positive	negative
TCGA-AR-A2LQ-01	3.37808	alive	59	0	0	3	2	positive	positive	negative
TCGA-GM-A3XL-01	5.77534	alive	49	0	0	2	2	negative	negative
TCGA-AO-A0J3-01	1.78356	alive	67	0	1	2	2	positive	positive
TCGA-AO-A0J6-01	3.12329	alive	61	0	0	2	2	negative	negative	negative
TCGA-AR-A24L-01	6.08493	dead	26	0	1	2	2	positive	positive
TCGA-D8-A1JJ-01	1.67397	alive	54	0	0	2	2	positive	positive	negative
TCGA-A8-A07P-01	0.915068	alive	68	0	1	2	2	positive	positive	positive
TCGA-D8-A1XQ-01	1.36712	alive	69	0	0	2	2	negative	negative	negative
TCGA-E9-A22G-01	3.39452	alive	47	0	0	2	2	negative	negative	positive
TCGA-E2-A15L-01	1.71507	alive	65	0	0	2	2	positive	positive
TCGA-E9-A22D-01	3.41918	alive	38	0	0	2	2	positive	positive	positive
TCGA-A8-A09I-01	3.75616	alive	84	0	0	2	2	positive	positive	positive
TCGA-BH-A0DK-01	1.1589	alive	49	0	0	2	2	positive	positive	negative
TCGA-E2-A15I-01	4.63562	alive	44	0	0	2	2	positive	positive
TCGA-D8-A1XW-01	3.5863	alive	53	0	0	2	2	positive	negative	negative
TCGA-BH-A28Q-01	3.06575	alive	46	0	1	2	2	positive	positive	negative
TCGA-A2-A0YE-01	1.51781	alive	48	0	1	2	2	negative	negative	negative
TCGA-AR-A2LL-01	5.51233	alive	70	0	0	3	2	positive	positive
TCGA-E2-A15E-01	1.72603	alive	40	0	1	1	2	positive	positive
TCGA-E9-A248-01	0.161644	alive	51	0	0	2	2
TCGA-A2-A1G0-01	1.68767	alive	49	0	1	2	2	positive	positive
TCGA-A2-A3KC-01	3.01918	alive	55	0	1	2	2	positive	positive
TCGA-C8-A8HQ-01	1.0411	alive	53	0	1	2	2	positive	positive	negative
TCGA-E9-A1NE-01	2.98082	alive	28	0	1	2	2	positive	positive	negative
TCGA-A8-A084-01	1.25479	alive	81	0	1	2	2	negative	positive	negative
TCGA-A2-A25B-01	3.53699	alive	39	0	1	2	2	positive	positive
TCGA-E9-A2JS-01	1.47945	dead	72	0	1	2	2
TCGA-AN-A0AK-01	0.613699	alive	76	0	0	2	2	negative	positive	positive
TCGA-AN-A04D-01	0.142466	alive	58	0	1	2	2	negative	negative	negative
TCGA-E2-A1L6-01	4.51507	alive	44	0	1	1	2	positive	positive	negative
TCGA-D8-A27K-01	4.00274	alive	47	0	1	2	2	positive	positive	negative
TCGA-E2-A1IL-01	0.323288	alive	78	0	1	1	2	positive	positive	negative
TCGA-A2-A0D1-01	2.87945	alive	76	0	0	2	2	negative	negative	positive
TCGA-D8-A1XR-01	1.32055	alive	56	0	1	2	2	positive	positive	negative
TCGA-C8-A27B-01	1.20274	alive	48	0	0	3	2	negative	negative	negative
TCGA-AR-A24Z-01	8.22192	alive	57	0	0	2	2	positive	positive	negative
TCGA-EW-A1PE-01	0.876712	alive	56	0	1	1	2	positive	positive	negative
TCGA-AC-A4ZE-01	2.43836	alive	63	0	0	3	2	positive	positive	positive
TCGA-A2-A0T5-01	1.45479	alive	39	0	0	2	2	positive	positive	negative
TCGA-A2-A0CZ-01	4.4274	alive	46	0	0	2	2	positive	positive	negative
TCGA-E9-A1QZ-01	2.06849	alive	61	0	0	2	2
TCGA-E9-A1RB-01	1.73425	dead	40	0	0	2	2
TCGA-A8-A08C-01	2.4137	alive	65	0	0	2	2	positive	positive	positive
TCGA-AR-A24U-01	8.56986	alive	47	0	1	1	2	negative	negative	positive
TCGA-S3-A6ZG-01	1.53973	alive	71	0	1	2	2	positive	positive	negative
TCGA-D8-A1JL-01	1.67397	alive	72	0	0	2	2	negative	negative	negative
TCGA-A7-A0CG-01	2.85753	alive	78	0	0	2	2	negative	positive	negative
TCGA-A7-A6VV-01	0.857534	alive	51	0	0	2	2	negative	negative	negative
TCGA-D8-A27H-01	1.08767	alive	72	0	0	2	2	negative	negative	negative
TCGA-D8-A73X-01	2.10137	alive	53	0	0	2	2	positive	positive	negative
TCGA-A8-A08R-01	0.0821918	alive	52	0	1	2	2	negative	negative	negative
TCGA-AR-A0TV-01	6.26849	alive	66	0	0	2	2	positive	positive
TCGA-A7-A26H-01	1.98356	alive	72	0	1	1	2	negative	positive
TCGA-D8-A27V-01	1.04384	alive	62	0	0	2	2	positive	positive	negative
TCGA-AR-A5QM-01	6.11233	alive	62	0	0	2	2	positive	positive
TCGA-S3-A6ZF-01	1.56712	alive	64	0	0	2	2	positive	positive
TCGA-AO-A0J8-01	1.86301	alive	61	0	0	2	2	positive	positive	negative
TCGA-AR-A1AS-01	3.15068	alive	54	0	1	2	2	positive	positive	negative
TCGA-E9-A1NH-01	1.57808	alive	71	0	1	2	2	positive	positive	negative
TCGA-A8-A097-01	1	alive	65	0	1	2	2	positive	positive	positive
TCGA-JL-A3YX-01	0.964384	alive	46	0	0	2	2	positive	positive	positive
TCGA-A8-A07G-01	1.58082	alive	65	0	1	1	2	positive	positive	negative
TCGA-AR-A2LO-01	3.28219	alive	46	0	1	2	2	positive	positive
TCGA-E2-A15H-01	1.07671	alive	38	0	1	1	2	positive	positive
TCGA-E9-A1R7-01	4.01918	alive	64	0	0	2	2
TCGA-E9-A1RH-01	3.88219	alive	63	0	0	2	2
TCGA-B6-A0IO-01	13.8137	alive	66	0	0	2	2		positive
TCGA-EW-A1J5-01	1.30685	alive	59	0	0	3	2	positive	positive	negative
TCGA-S3-AA17-01	1.16164	alive	64	0	1	2	2	positive	positive
TCGA-D8-A1JG-01	4.41644	alive	62	0	0	2	2	negative	negative
TCGA-EW-A6SD-01	2.76712	alive	32	0	1	2	2	negative	negative
TCGA-C8-A273-01	1.40548	alive	29	0	1	2	2	positive	positive	negative
TCGA-E2-A15K-01	0.753425	alive	58	0	1	2	2	positive	positive
TCGA-E9-A1N8-01	2.84658	alive	48	0	0	2	2		negative	negative
TCGA-A8-A06Z-01	0.0849315	alive	84	0	0	3	2	positive	positive	negative
TCGA-LL-A5YP-01	1.23288	alive	49	0	1	2	2	negative	positive	negative
TCGA-A2-A3Y0-01	4.23562	alive	57	0	1	2	2	negative	positive	negative
TCGA-A8-A07C-01	2.83288	alive	57	0	0	2	2	negative	negative	negative
TCGA-C8-A12P-01	0.980822	alive	55	0	1	2	2	negative	negative	positive
TCGA-AR-A1AV-01	5.10685	alive	68	0	1	2	2	positive	positive	negative
TCGA-AR-A0TS-01	7.00822	alive	46	0	1	2	2	negative	negative	negative
TCGA-BH-A0DH-01	3.16712	alive	63	0	1	2	2	positive	positive	negative
TCGA-D8-A1JE-01	1.57534	alive	62	0	1	1	2	positive	positive	negative
TCGA-E2-A2P6-01	2.87945	alive	77	0	1	2	2	positive	positive
TCGA-BH-A0EI-01	5.27671	alive	51	0	1	1	2	positive	positive	negative
TCGA-A8-A08B-01	3.16712	alive	52	0	0	2	2	negative	positive	positive
TCGA-AN-A0FD-01	0.536986	alive	71	0	0	2	2	positive	positive	positive
TCGA-D8-A1XF-01	1.26849	alive	45	0	0	2	2	positive	positive	negative
TCGA-BH-A0DI-01	2.49863	alive	63	0	1	2	2	positive	positive	negative
TCGA-AR-A24W-01	2.71507	alive	55	0	1	2	2	positive	positive	negative
TCGA-BH-A0B1-01	3.14521	alive	66	0	1	2	2	positive	positive	negative
TCGA-A8-A06Y-01	2.16712	alive	66	0	0	2	2	positive	positive	negative
TCGA-A8-A07S-01	0.665753	alive	73	0	0	2	2	negative	positive	negative
TCGA-E9-A2JT-01	0.789041	alive	63	0	0	2	2
TCGA-B6-A0RG-01	5.70411	alive	26	0	0	3	2	negative	negative
TCGA-E9-A228-01	3.52055	alive	58	0	1	2	2
TCGA-A2-A0EY-01	5.27397	alive	62	0	1	2	2	negative	positive	positive
TCGA-A1-A0SG-01	1.18904	alive	61	0	1	2	2	positive	positive	negative
TCGA-E9-A24A-01	2.04658	alive	69	0	1	1	2
TCGA-A2-A04T-01	6.15342	alive	62	0	0	2	2	negative	negative
TCGA-LL-A7T0-01	1.03014	alive	70	0	1	2	2	positive	positive	positive
TCGA-A8-A07Z-01	3.75616	alive	85	0	0	2	2	positive	positive	negative
TCGA-E9-A1N6-01	1.12329	dead	52	0	1	2	2	positive	positive	positive
TCGA-D8-A1X9-01	1.99178	alive	66	0	1	2	2	positive	positive
TCGA-EW-A6SC-01	2.60822	alive	60	0	0	2	2	positive	positive	negative
TCGA-BH-A0E9-01	6.81918	alive	53	0	1	2	2	positive	positive	negative
TCGA-C8-A274-01	1.39178	alive	63	0	0	2	2	positive	positive	negative
TCGA-A8-A085-01	3.07945	alive	44	0	1	2	2	positive	positive	negative
TCGA-E2-A150-01	5.30137	alive	48	0	0	2	2	negative	negative	negative
TCGA-B6-A401-01	7.11233	alive	47	0	1	1	2	positive	positive	negative
TCGA-GM-A3NW-01	9.20822	alive	63	0	0	2	2	positive	negative
TCGA-BH-A6R9-01	0.438356	alive	61	0	0	2	2	positive	negative	negative
TCGA-AQ-A04J-01	2.24384	alive	45	0	0	2	2	negative	negative	negative
TCGA-D8-A27F-01	1.33699	alive	40	0	0	2	2	negative	negative	negative
TCGA-AC-A2B8-01	1.85479	alive	84	0	0	3	2	positive	positive	negative
TCGA-A2-A3XT-01	7.58904	alive	45	0	1	2	2	negative	negative	negative
TCGA-A8-A091-01	2.75068	alive	61	0	0	2	2	negative	positive	negative
TCGA-EW-A1P5-01	1.92603	alive	77	0	1	2	2	positive	positive	negative
TCGA-AO-A12D-01	6.89041	alive	43	0	1	1	2	negative	negative	positive
TCGA-AR-A2LM-01	5.30137	alive	49	0	1	1	2	positive	positive
TCGA-E2-A1IG-01	5.86301	alive	45	0	1	2	2	positive	positive	negative
TCGA-AO-A1KO-01	1.70411	alive	46	0	0	3	2	positive	positive	negative
TCGA-A7-A3RF-01	1.11781	alive	79	0	0	2	2	positive	positive	negative
TCGA-PE-A5DE-01	7.24658	alive	41	0	0	2	2	positive	positive	negative
TCGA-A7-A5ZV-01	1.00822	alive	62	0	0	2	2	negative	negative
TCGA-E2-A15G-01	1.51781	alive	76	0	0	2	2	positive	positive	negative
TCGA-D8-A145-01	1.12329	alive	80	0	1	1	2	positive	positive
TCGA-A8-A0A1-01	1	alive	84	0	0	2	2	positive	positive	negative
TCGA-D8-A27G-01	1.12055	alive	75	0	0	2	2	positive	positive
TCGA-A2-A25C-01	1.43288	alive	50	0	1	2	2	positive	positive	negative
TCGA-GM-A5PV-01	1.12877	alive	63	0	1	2	2	positive	positive
TCGA-BH-A0B3-01	3.29589	alive	53	0	1	2	2	negative	negative	negative
TCGA-C8-A27A-01	2.04658	alive	48	0	1	2	2	positive	positive	negative
TCGA-A8-A09V-01	1.25205	alive	51	0	0	2	2	positive	positive	negative
TCGA-A8-A07F-01	1.58082	alive	65	0	1	2	2	positive	positive	negative
TCGA-E9-A1R6-01	0.928767	alive	63	0	0	2	2
TCGA-D8-A1XO-01	4.60822	alive	56	0	1	2	2	positive	positive	negative
TCGA-A7-A4SE-01	1.76438	alive	54	0	0	2	2	negative	negative	negative
TCGA-BH-A0DD-01	6.81096	alive	58	0	1	2	2	positive	positive	positive
TCGA-EW-A1J1-01	1.57534	alive	38	0	1	2	2	positive	positive	negative
TCGA-A7-A0DB-01	2.7589	alive	56	0	0	2	2	positive	positive	negative
TCGA-BH-A0BD-01	1.51781	alive	47	0	1	1	2	positive	positive	negative
TCGA-AC-A23H-01	0.221918	dead	90	0		2	2	negative	positive	positive
TCGA-A2-A0EX-01	2.06027	alive	46	0	0	3	2	positive	positive	negative
TCGA-C8-A12Z-01	1.04658	alive	45	0	1	2	2	negative	negative	positive
TCGA-A2-A0CO-01	9.33973	dead	85	0	0	3	2	positive	positive	negative
TCGA-D8-A1XV-01	1.26301	alive	84	0	0	2	2	positive	positive
TCGA-A7-A26J-01	1.71781	alive	49	0	0	2	2	positive	positive	negative
TCGA-A2-A1FZ-01	1.87123	alive	63	0	0	2	2	positive	positive	negative
TCGA-B6-A0IM-01	10.5096	dead	75	0	0	3	2	positive	positive
TCGA-E2-A56Z-01	0.690411	alive	69	0	1	2	2	positive	positive
TCGA-A2-A3XY-01	2.15342	dead	49	0	1	2	2	negative	negative	negative
TCGA-A7-A6VX-01	0.868493	alive	68	0	0	2	2	positive	positive	negative
TCGA-D8-A1JM-01	1.61644	alive	59	0	1	2	2	negative	positive	negative
TCGA-B6-A1KC-01	3.63288	alive	67	0	1	2	2	negative	positive	negative
TCGA-A8-A08I-01	1	alive	53	0	0	2	2	positive	positive	negative
TCGA-E9-A5UO-01	2.15068	alive	41	0	0	2	2
TCGA-AR-A5QP-01	3.24658	alive	54	0	1	2	2	positive	positive
TCGA-C8-A26Z-01	1.28767	alive	59	0	0	2	2	positive	positive	negative
TCGA-A7-A5ZW-01	0.893151	alive	47	0	1	1	2	positive	positive	negative
TCGA-EW-A6S9-01	1.26849	alive	34	0	1	1	2	positive	positive	positive
TCGA-BH-A5IZ-01	1.55342	alive	51	0	1	2	2	negative	positive	negative
TCGA-GM-A2DM-01	8.83836	alive	57	0	0	2	2	positive	positive	negative
TCGA-A2-A3XX-01	3.2	dead	49	0	0	2	2	negative	negative	negative
TCGA-B6-A40C-01	5.92877	alive	51	0	0	3	2	positive	positive	negative
TCGA-E9-A3QA-01	2.51507	alive	33	0	0	2	2
TCGA-LD-A7W6-01	1.10685	alive	54	0	1	2	2	positive	positive	negative
TCGA-BH-A0HL-01	0.19726	alive	56	0	1	2	2	positive	positive
TCGA-A8-A0AB-01	1.41918	alive	54	0	0	2	2	positive	positive	positive
TCGA-A2-A4S0-01	1.93425	alive	77	0	0	2	2	positive	positive	negative
TCGA-BH-A0BV-01	4.16164	alive	78	0	1	2	2	positive	positive	negative
TCGA-A7-A0D9-01	3.12055	alive	37	0	0	2	2	negative	positive	negative
TCGA-JL-A3YW-01	0.986301	alive	49	0	1	2	2	positive	positive	positive
TCGA-BH-A0DG-01	5.59178	alive	30	0	0	2	2	negative	positive	negative
TCGA-PE-A5DD-01	5.35068	alive	64	0	0	2	2	negative	positive	positive
TCGA-A8-A07B-01	3.58356	alive	69	0	0	2	2	positive	positive	positive
TCGA-A7-A4SD-01	1.20822	alive	52	0	0	2	2	negative	negative
TCGA-E9-A5UP-01	2.2	alive	63	0	0	2	2
TCGA-A7-A4SF-01	1.49315	alive	54	0	0	2	2	negative	positive	positive
TCGA-A2-A4S3-01	1.82466	alive	59	0	1	2	2	positive	positive	negative
TCGA-A2-A4RX-01	2.03288	alive	67	0	0	2	2	positive	positive	negative
TCGA-BH-A0AY-01	2.12877	alive	62	0	0	2	2	positive	positive	negative
TCGA-A7-A4SA-01	1.24384	alive	40	0	1	2	2	negative	positive	negative
TCGA-BH-A0HO-01	0.208219	alive	48	0	1	1	2	positive	positive	negative
TCGA-HN-A2OB-01	5.06575	dead	45	0	1	2	2	positive	positive	negative
TCGA-MS-A51U-01	1.86575	alive	44	0	1	2	2	positive	positive	negative
TCGA-B6-A0X1-01	15.5534	dead	48	1	1	2	2	negative	negative
TCGA-5T-A9QA-01	0.830137	alive	52			2	2	negative	positive
TCGA-LL-A6FR-01	1.33973	alive	50		0	2	2	positive	negative
TCGA-UL-AAZ6-01	1.41918	alive	73		0	2	2	positive	positive	positive
TCGA-WT-AB41-01	4.4137	alive	55		1	2	2	positive	positive
TCGA-LL-A8F5-01	1.63288	alive	61		0	2	2	negative	positive	negative
TCGA-OL-A66P-01	1.1726	alive	75		0	2	2	negative	negative
TCGA-LD-A66U-01	1.76986	alive	44		1	2	2	positive	positive	negative
TCGA-LL-A7SZ-01	1.6274	alive	49		1	2	2	positive	positive	negative
TCGA-OL-A66O-01	1.44658	alive	39		1	2	2	positive	positive
TCGA-AQ-A04L-01	10.8411	alive	48		0	2	2	negative	positive	positive
TCGA-EW-A1IW-01	1.01644	alive	80		1	2	2	positive	positive	positive
TCGA-EW-A2FS-01	4.39452	alive	41		1	2	2	negative	positive	negative
TCGA-AC-A6IW-01	1.13151	alive	73		0	2	2	negative	negative	negative
TCGA-EW-A1OY-01	2.48767	alive	63		0	2	2	positive	positive	negative
TCGA-OL-A5RW-01	3.03014	alive	40		1	1	2	negative	negative
TCGA-LL-A5YL-01	1.42192	alive	64		1	2	2	negative	positive	positive
TCGA-LL-A6FP-01	1.85479	alive	90			2	2	positive	positive
TCGA-EW-A1P3-01	4.4137	alive	48		0	2	2	positive	positive	negative
TCGA-D8-A1Y2-01	1.1863	alive	71		0	2	2	positive	positive
TCGA-XX-A89A-01	1.33699	alive	68		0	3	2	positive	positive	negative
TCGA-D8-A1XL-01	1.66027	alive	34		1	2	2	positive	positive
TCGA-LL-A50Y-01	2.08767	alive	84		0	2	2	positive	positive
TCGA-AC-A2FG-01	5.07671	alive	79		1	2	2	negative	positive
TCGA-EW-A1PG-01	2.87945	alive	53		1	2	2	positive	positive
TCGA-EW-A1OX-01	2.49589	alive	43		0	2	2	positive	positive	negative
TCGA-AC-A3TN-01	1.24932	alive	75		0	3	2	positive	positive	positive
TCGA-AC-A3QP-01	1.84932	alive	79		1	2	2	positive	positive
TCGA-EW-A1OW-01	1.90137	alive	58		0	2	2	negative	negative	negative
TCGA-AC-A6IV-01	1.55616	alive	47		1	2	2	positive	positive
TCGA-AC-A3HN-01	1.3589	alive	87		1	2	2	positive	positive	negative
TCGA-AC-A23C-01	1.60274	alive	62		1	2	2	positive	positive	positive
TCGA-AC-A23G-01	6.1589	alive	76		1	1	2	positive	positive	positive
TCGA-D8-A146-01	1.76164	alive	57		0	2	2	positive	positive	negative
TCGA-D8-A1JI-01	1.58082	alive	54		1	1	2	positive	positive	negative
TCGA-EW-A2FW-01	1.8411	alive	52		0	2	2	positive	positive	negative
TCGA-OL-A5S0-01	1.69863	alive	66		1	2	2	negative	positive
TCGA-EW-A1OV-01	2.16164	alive	56		1	2	2	negative	negative	negative
TCGA-W8-A86G-01	0.950685	alive	66		0	2	2	positive	positive	negative
TCGA-AC-A3YJ-01	2.06575	alive	66		0	2	2	positive	positive
TCGA-D8-A1XK-01	1.20822	alive	55		1	2	2	negative	negative	negative
TCGA-EW-A1PC-01	0.512329	alive	66		0	3	2	positive	positive	negative
TCGA-AC-A2FF-01	7.5589	alive	40		1	2	2	positive	positive
TCGA-AC-A5XS-01	1.61096	alive	74		0	2	2	positive	positive	negative
TCGA-EW-A1P0-01	3.4274	alive	55		1	2	2	negative	positive	negative
TCGA-OL-A66I-01	1.95616	alive	36		1	1	2	negative	negative
TCGA-AC-A2FO-01	6.17808	alive	65		1	2	2	negative	positive	negative
TCGA-AC-A6NO-01	0.139726	alive	43		1	2	2	positive	positive	negative
TCGA-A7-A13G-01	1.96712	alive	79		0	2	2	positive	positive	negative
TCGA-EW-A423-01	1.46027	alive	75		0	2	2	positive	positive	negative
TCGA-AC-A2QH-01	2.75342	alive	58		0	3	2	negative	negative	negative
TCGA-AC-A8OS-01	0.191781	alive	71		0	2	2	positive	positive	positive
TCGA-GI-A2C9-01	9.15616	alive	58		0	3	2	negative	negative	negative
TCGA-AC-A8OQ-01	0.0931507	alive	72		1	2	2	negative	negative
TCGA-OL-A5D6-01	1.05479	dead	71		0	2	2	negative	negative
TCGA-AC-A62X-01	1.14247	alive	72		0	2	2	negative	positive
TCGA-OL-A5RY-01	2.06027	alive	52		1	1	2	negative	positive
TCGA-D8-A1XY-01	1.37808	alive	74		0	2	2	positive	positive	positive
TCGA-A7-A13H-01	2.46301	alive	61		1	2	2	positive	positive
TCGA-OK-A5Q2-01	0.175342	alive	59		1	2	2	positive	positive	negative
TCGA-AC-A7VB-01	0.684932	alive	51		1	1	2	negative	positive
TCGA-AC-A2FB-01	3.38082	alive	65		0	2	2	positive	positive	positive
TCGA-AC-A62Y-01	1.45205	alive	79		1	2	2	positive	positive	negative
TCGA-EW-A1IX-01	3.30959	alive	48		1	1	2	positive	positive	negative
TCGA-OL-A6VQ-01	1.64384	alive	49		0	2	2	positive	positive
TCGA-OL-A5RU-01	3.33973	alive	63		1	1	2	positive	positive
TCGA-AC-A3OD-01	1.23562	alive	68		1	2	2	positive	positive	negative
TCGA-EW-A3E8-01	2.83562	alive	60		0	3	2	negative	positive	negative
TCGA-EW-A6SA-01	1.39726	alive	59		0	2	2	negative	positive	negative
TCGA-OL-A5D8-01	2.66575	alive	40		0	3	2	positive	positive
TCGA-AC-A2BM-01	8.27945	alive	41		1	2	2	positive	positive
TCGA-A1-A0SQ-01	1.51781	alive	45		1	2	2	positive	positive	negative
TCGA-AC-A23E-01	1.91233	alive	50		1	2	2	positive	positive
TCGA-A1-A0SN-01	3.27671	alive	50		1	1	2	positive	positive	positive
TCGA-OL-A5DA-01	4.88493	alive	61		0	2	2	positive	positive
TCGA-D8-A1X7-01	1.39452	alive	40		0	2	2	positive	positive	negative
TCGA-OL-A5D7-01	4.87671	alive	70		0	2	2	negative	negative
TCGA-AC-A5XU-01	1.24658	alive	74		0	3	2	positive	positive	negative
TCGA-A7-A4SC-01	1.22192	alive	62		0	3	2	negative	positive
TCGA-AC-A3W5-01	1.38082	alive	65		0	2	2	positive	positive
TCGA-AC-A3W7-01	1.29041	alive	66		1	2	2	negative	positive	negative
TCGA-OL-A66K-01	2.79726	dead	72		0	2	2	positive	positive
TCGA-LL-A442-01	2.43562	alive	56		0	2	2	positive	positive
TCGA-AC-A5EH-01	1.4	alive	76		1	2	2	negative	positive	negative
TCGA-A7-A13E-01	0.893151	dead	62		1	2	2	negative	positive
TCGA-BH-A0DS-01	0.213699	alive	71	0	2	2	3	positive	positive	negative
TCGA-C8-A1HL-01	0.868493	alive	38	0	1	3	3	negative	positive
TCGA-C8-A138-01	1.0411	alive	54	0	2	2	3	negative	positive
TCGA-E9-A54Y-01	1.9863	alive	63	0	2	2	3	positive	positive	negative
TCGA-E2-A572-01	3.30959	alive	72	0	2	2	3	positive	positive
TCGA-A2-A0YL-01	4.03836	alive	48	0	2	3	3	positive	positive	negative
TCGA-AO-A0JL-01	4.61096	alive	59	0	2	2	3	negative	negative	negative
TCGA-V7-A7HQ-01	5.56986	alive	75	0	2	1	3	positive	positive
TCGA-A8-A0A6-01	1.75342	alive	64	0	3	2	3	positive	positive	negative
TCGA-BH-A0E0-01	0.367123	alive	38	0	3	3	3	negative	negative	negative
TCGA-AO-A0JB-01	4.22466	alive	50	0	1	3	3	positive	positive	negative
TCGA-AC-A2QJ-01	0.189041	dead	48	0	0	4	3	negative	negative	negative
TCGA-A2-A0YH-01	1.80548	alive	53	0	2	2	3	positive	positive	negative
TCGA-4H-AAAK-01	0.953425	alive	50	0	2	2	3	positive	positive
TCGA-C8-A131-01	1.12603	alive	82	0	2	2	3	negative	negative	negative
TCGA-AN-A0XO-01	1.0274	alive	59	0	2	2	3	negative	positive	negative
TCGA-A8-A09M-01	2.75616	alive	75	0	3	2	3	positive	positive	negative
TCGA-AO-A0J9-01	4.41918	alive	61	0	3	2	3	positive	positive
TCGA-AO-A1KQ-01	5.15616	alive	84	0	1	4	3	positive	positive	negative
TCGA-C8-A1HI-01	0.939726	alive	40	0	2	2	3	positive	positive	negative
TCGA-LD-A74U-01	1.10137	alive	79	0	3	3	3	negative	positive	negative
TCGA-E9-A1N4-01	2.73973	alive	41	0	2	2	3	positive	positive	positive
TCGA-LL-A5YM-01	1.27671	alive	88	0		4	3	positive	positive
TCGA-AR-A254-01	7.13699	alive	50	0	2	2	3	positive	positive	positive
TCGA-AN-A0XV-01	0.443836	alive	67	0	2	2	3	positive	positive	positive
TCGA-E2-A108-01	2.29315	alive	64	0	2	2	3	positive	positive	negative
TCGA-A8-A092-01	2.58082	alive	48	0	2	2	3	positive	positive	negative
TCGA-BH-A0B4-01	3.26301	alive	65	0	2	2	3	positive	positive
TCGA-BH-A0BZ-01	6.17808	alive	59	0	1	3	3	positive	positive	negative
TCGA-E2-A14X-01	2.66301	alive	55	0	2	2	3	negative	negative	negative
TCGA-E2-A14O-01	3.72329	alive	76	0	1	3	3	positive	positive
TCGA-BH-A0BA-01	3.10137	alive	51	0	3	3	3	positive	positive	negative
TCGA-AR-A24T-01	8.7726	alive	46	0	3	3	3	positive	positive
TCGA-E9-A1RG-01	1.7726	alive	62	0	2	1	3
TCGA-AC-A3TM-01	2.08767	alive	50	0	1	3	3	positive	positive
TCGA-AR-A24O-01	9.88219	alive	43	0	2	3	3	positive	positive	negative
TCGA-E9-A1RF-01	0.547945	alive	68	0	2	2	3
TCGA-C8-A8HR-01	1.11781	alive	49	0	2	3	3
TCGA-AO-A0JD-01	6	alive	59	0	1	3	3	positive	positive	negative
TCGA-E2-A1L7-01	5.03014	alive	40	0	2	2	3	negative	negative	negative
TCGA-BH-A0C1-01	3.66849	dead	61	0	2	3	3	positive	positive	negative
TCGA-AO-A0JA-01	1.79452	alive	36	0	3	2	3	positive	positive	negative
TCGA-A7-A13F-01	2.09589	alive	44	0	1	3	3	positive	positive
TCGA-LD-A7W5-01	0.591781	alive	52	0	3	2	3	positive	positive	negative
TCGA-GM-A3XG-01	3.64384	alive	46	0	1	3	3	positive	positive	negative
TCGA-A2-A25E-01	8.77808	alive	34	0	2	2	3	positive	positive
TCGA-E9-A5FK-01	2.22466	alive	60	0	3	2	3	positive	positive	negative
TCGA-D8-A27N-01	1.42192	alive	36	0	2	2	3	positive	positive	positive
TCGA-A8-A09Q-01	2.08493	alive	83	0	2	4	3	positive	positive	negative
TCGA-A2-A0CL-01	8.26027	alive	37	0	2	3	3	positive	positive	negative
TCGA-E9-A1RI-01	3.96986	alive	43	0	2	1	3
TCGA-C8-A130-01	1.0137	alive	52	0	2	3	3	positive	positive
TCGA-A8-A06Q-01	0.0849315	alive	63	0	2	3	3	positive	positive	negative
TCGA-A8-A079-01	0.750685	alive	69	0	3	4	3	positive	positive	negative
TCGA-D8-A27I-01	1.20274	alive	58	0	2	1	3	positive	positive	negative
TCGA-BH-A0DV-01	5.65479	alive	54	0	2	2	3	positive	positive	negative
TCGA-BH-AB28-01	0.786301	alive	53	0	1	3	3	positive	positive	negative
TCGA-AR-A251-01	8.30137	alive	51	0	2	2	3	negative	positive
TCGA-E9-A22E-01	3.47671	alive	56	0	2	2	3	positive	positive	positive
TCGA-GM-A4E0-01	6.00274	alive	67	0	3	3	3	positive	positive
TCGA-A2-A25D-01	1.51233	alive	90	0	3	2	3	negative	positive	negative
TCGA-A8-A07L-01	2.67123	alive	58	0	1	3	3	positive	positive	negative
TCGA-A8-A09W-01	0.0821918	alive	70	0	3	2	3	positive	positive	negative
TCGA-AR-A24R-01	9.39726	alive	45	0	2	1	3	positive	positive	negative
TCGA-AR-A0TT-01	9.08493	alive	53	0	2	2	3	negative	positive	negative
TCGA-A8-A06T-01	4.42192	alive	75	0	1	3	3	positive	positive	positive
TCGA-D8-A1XG-01	1.2274	alive	86	0	1	4	3	negative	positive	negative
TCGA-B6-A408-01	5.67671	alive	55	0	3	2	3	positive	positive
TCGA-A2-A1G4-01	1.63014	alive	71	0	1	3	3	positive	positive	negative
TCGA-AR-A24M-01	10.0274	alive	38	0	2	2	3	positive	positive	negative
TCGA-AO-A0JE-01	6.39726	alive	53	0	2	2	3	negative	negative	positive
TCGA-A2-A1FX-01	5.06027	alive	61	0	2	3	3	positive	positive
TCGA-BH-A0E2-01	1.19178	alive	49	0	2	2	3	positive	positive	negative
TCGA-D8-A3Z5-01	2.78082	alive	54	0	3	2	3	positive	positive	negative
TCGA-E9-A1R3-01	0.213699	alive	70	0	3	2	3
TCGA-B6-A0RI-01	19.5233	alive	44	0	1	4	3	positive	positive
TCGA-A8-A07U-01	2.08219	alive	66	0	2	2	3	positive	negative	negative
TCGA-BH-A0B5-01	5.85205	alive	40	0	2	2	3	positive	positive	negative
TCGA-D8-A1X8-01	2.14521	alive	62	0	2	1	3		positive	negative
TCGA-B6-A0IQ-01	11.7397	alive	40	0	1	3	3	negative	negative
TCGA-A8-A09B-01	1	alive	58	0	1	4	3	positive	positive	negative
TCGA-B6-A0RT-01	7.45479	alive	39	0	1	3	3	negative	negative
TCGA-B6-A0RO-01	13.5041	alive	71	0	1	4	3	positive	positive
TCGA-C8-A278-01	0.813699	alive	61	0	2	2	3	negative	negative	positive
TCGA-BH-A0HP-01	1.13425	alive	65	0	2	3	3	negative	positive	negative
TCGA-A8-A06P-01	1.08493	alive	63	0	2	1	3	positive	positive	negative
TCGA-E9-A3Q9-01	2.74247	alive	78	0	3	3	3	positive	positive
TCGA-D8-A1XD-01	1.43014	alive	36	0	2	1	3	positive	positive	negative
TCGA-A2-A0T1-01	1.4274	alive	55	0	3	3	3	negative	negative	positive
TCGA-BH-A0BS-01	7.15616	alive	55	0	1	3	3	positive	positive
TCGA-AR-A1AL-01	8.13973	alive	60	0	1	3	3	positive	positive	negative
TCGA-A2-A1FW-01	1.44658	alive	62	0	2	3	3	negative	positive	negative
TCGA-E2-A1B4-01	2.49589	dead	74	0	2	1	3	positive	positive	negative
TCGA-E2-A3DX-01	3.63014	alive	43	0	3	2	3	positive	positive
TCGA-D8-A27T-01	1.09041	alive	53	0	3	2	3	positive	positive	negative
TCGA-BH-A0H7-01	1.92329	alive	65	0	2	1	3	positive	positive	negative
TCGA-AN-A0XW-01	0.465753	alive	36	0	2	2	3	positive	positive	positive
TCGA-D8-A1JC-01	1.31507	alive	59	0	2	2	3	positive	positive	negative
TCGA-C8-A26V-01	1.68767	alive	47	0	2	3	3	positive	positive	negative
TCGA-B6-A1KN-01	11.5973	alive	57	0	1	4	3	negative	negative
TCGA-GM-A3XN-01	5.53151	alive	44	0	2	1	3	positive	positive	negative
TCGA-C8-A8HP-01	1.08493	alive	59	0	2	2	3	negative	negative	positive
TCGA-D8-A1XS-01	1.3589	alive	48	0	3	2	3	positive	positive	positive
TCGA-A2-A0EW-01	2.47945	dead	53	0	3	1	3	positive	positive	negative
TCGA-B6-A0RV-01	14.126	alive	42	0	2	3	3	positive	positive
TCGA-AO-A03L-01	6.69041	alive	34	0	2	3	3	positive	positive	positive
TCGA-A2-A1G6-01	1.3726	alive	50	0	2	2	3	negative	negative	negative
TCGA-A8-A08P-01	2.58356	alive	70	0	2	2	3	positive	positive	positive
TCGA-C8-A1HO-01	1.0274	alive	34	0	3	3	3	positive	positive	negative
TCGA-E9-A1RC-01	3.35342	alive	56	0	3	4	3
TCGA-BH-A0AZ-01	5.25753	alive	47	0	1	3	3	positive	positive	negative
TCGA-A8-A08X-01	3.58356	alive	43	0	3	4	3	negative	negative	positive
TCGA-A8-A09E-01	4.08767	alive	73	0	1	4	3	positive	positive	positive
TCGA-AO-A0JG-01	2.1863	alive	49	0	2	2	3	positive	positive	negative
TCGA-BH-A0BC-01	2.66849	alive	60	0	3	2	3	positive	positive	negative
TCGA-A2-A0YG-01	1.82466	alive	63	0	3	2	3	positive	positive	positive
TCGA-E2-A14P-01	3.4137	alive	79	0	3	2	3	negative	negative	positive
TCGA-AN-A0AL-01	0.621918	alive	41	0	0	4	3	negative	negative	negative
TCGA-AR-A1AU-01	7.85753	alive	39	0	2	2	3	positive	positive
TCGA-D8-A1JF-01	1.00274	alive	79	0	2	1	3	negative	negative	negative
TCGA-D8-A3Z6-01	1.54247	alive	56	0	3	3	3	positive	positive	negative
TCGA-AC-A2FK-01	7.26027	alive	45	0	3	2	3	positive	positive
TCGA-D8-A27L-01	1.36712	alive	49	0	2	1	3	positive	positive	negative
TCGA-E2-A1B0-01	4.46849	alive	50	0	2	2	3	negative	negative	positive
TCGA-A1-A0SJ-01	1.13973	alive	39	0	1	3	3	positive	positive
TCGA-A7-A5ZX-01	0.920548	alive	48	0	3	2	3	positive	positive	negative
TCGA-E9-A1RE-01	3.88767	alive	74	0	2	2	3
TCGA-E9-A1N3-01	2.90137	alive	70	0	2	1	3
TCGA-A8-A07I-01	1.16712	alive	69	0	2	2	3	negative	positive	positive
TCGA-A2-A3KD-01	3.30411	alive	47	0	1	3	3	positive	positive	negative
TCGA-D8-A27W-01	1.02192	alive	55	0	0	4	3	positive	positive
TCGA-PL-A8LZ-01	0.827397	alive	29	0	2	4	3
TCGA-A2-A0SY-01	3.69041	alive	62	0	1	3	3	positive	positive
TCGA-AR-A0TQ-01	8.19452	alive	27	0	1	3	3	negative	positive
TCGA-A7-A4SB-01	1.14521	alive	56	0	1	3	3	positive	positive	negative
TCGA-AR-A0TW-01	8.24384	alive	50	0	1	3	3	positive	positive
TCGA-A8-A07R-01	0.747945	alive	80	0	3	2	3	negative	negative	positive
TCGA-A2-A0YJ-01	1.55068	alive	39	0	2	3	3	negative	positive	negative
TCGA-A8-A08F-01	2.75068	alive	59	0	3	2	3	positive	positive	negative
TCGA-D8-A1XC-01	0.221918	dead	85	0	1	4	3	positive	positive	negative
TCGA-EW-A3U0-01	1.45753	alive	61	0	1	3	3	negative	negative	negative
TCGA-A8-A09N-01	0.0849315	alive	57	0	3	2	3	positive	positive	positive
TCGA-B6-A400-01	0.589041	alive	43	0	2	2	3	negative	negative	negative
TCGA-AQ-A7U7-01	0.832877	dead	55	0	2	2	3	positive	positive	negative
TCGA-E2-A2P5-01	1.41096	dead	78	0	3	2	3	positive	positive
TCGA-BH-A28O-01	3.06849	alive	50	0	3	3	3	positive	positive	negative
TCGA-AR-A1AM-01	8.19452	alive	52	0	1	3	3	positive	positive
TCGA-AN-A0FK-01	0.583562	alive	88	0	0	4	3	positive	positive	positive
TCGA-AN-A04A-01	0.246575	alive	36	0	2	2	3	positive	positive	negative
TCGA-E2-A15A-01	1.94521	alive	45	0	3	2	3	positive	positive	negative
TCGA-A2-A0ET-01	2.92055	alive	58	0	2	2	3	positive	positive
TCGA-E2-A107-01	2.86849	alive	54	0	2	3	3	negative	positive
TCGA-AR-A2LK-01	3.5726	dead	62	0	2	3	3	positive	positive
TCGA-C8-A12W-01	1.05479	alive	49	0	1	4	3	positive	positive	negative
TCGA-AR-A5QN-01	2.77534	alive	68	0	3	2	3	positive	positive	positive
TCGA-A2-A4S2-01	1.76164	alive	62	0	2	3	3	positive	positive	negative
TCGA-E9-A226-01	1.72055	dead	45	0	2	2	3
TCGA-A2-A4RY-01	1.77534	alive	46	0	3	3	3	positive	positive	negative
TCGA-A2-A4RW-01	0.608219	alive	49	0	3	2	3	positive	positive	negative
TCGA-AR-A0TZ-01	6.34521	dead	43	1	2	2	3	positive	positive
TCGA-LL-A6FQ-01	0.219178	alive	77		2	2	3	positive	positive	negative
TCGA-LL-A9Q3-01	1.45753	alive	69		3	3	3	positive	positive	positive
TCGA-E2-A9RU-01	1.47397	alive	90		3	2	3	negative	positive
TCGA-E9-A6HE-01	2.32055	alive	45		3	3	3	positive	positive	negative
TCGA-Z7-A8R5-01	9.00548	alive	61		1	3	3	positive	positive	negative
TCGA-D8-A1Y3-01	1.17808	alive	61		2	2	3	positive	positive
TCGA-A7-A26E-01	2.6137	alive	71		1	3	3	positive	positive	negative
TCGA-OL-A66N-01	2.16986	alive	59		3	3	3	negative	positive
TCGA-D8-A1XJ-01	1.81644	alive	76		1	3	3	positive	positive	positive
TCGA-D8-A1X6-01	1.48219	alive	80		2	3	3	positive	positive	negative
TCGA-AQ-A1H2-01	1.30137	alive	84		2	2	3	positive	positive
TCGA-EW-A1PB-01	1.66575	alive	70		1	3	3	negative	negative	negative
TCGA-D8-A1JN-01	1.69863	alive	80		3	3	3	positive	positive
TCGA-EW-A1IZ-01	1.51781	alive	53		2	2	3	positive	positive	negative
TCGA-AQ-A1H3-01	2.70959	alive	49		3	2	3	positive	positive	negative
TCGA-A7-A425-01	1.22466	alive	70		3	3	3	positive	positive
TCGA-AQ-A04H-01	2.06575	alive	61		2	2	3	positive	positive
TCGA-D8-A1XZ-01	1.27671	alive	81		2	1	3	negative	positive	negative
TCGA-D8-A1X5-01	1.54795	alive	81		3	2	3	positive	positive	positive
TCGA-AC-A6IX-01	1.02192	alive	49		3	2	3	positive	positive
TCGA-E9-A1R2-01	2.91233	alive	51		3	2	3	negative	positive
TCGA-EW-A2FV-01	2.1589	alive	39		3	3	3	positive	positive	negative
TCGA-E2-A1LL-01	3.5863	alive	73		2	3	3	negative	negative	negative
TCGA-EW-A1P1-01	3.31507	alive	68		3	2	3	negative	negative
TCGA-EW-A2FR-01	4.58356	alive	59		3	1	3	negative	negative
TCGA-D8-A1Y1-01	0.317808	dead	80		1	3	3	positive	positive	negative
TCGA-EW-A424-01	1.9589	alive	51		1	3	3	positive	positive	positive
TCGA-AC-A3BB-01	2.70411	alive	46		2	3	3	positive	positive	negative
TCGA-D8-A1Y0-01	1.29315	alive	65		2	1	3	positive	positive	negative
TCGA-GI-A2C8-01	0.616438	alive	63		0	4	3	positive	positive	negative
TCGA-S3-AA12-01	1.5726	alive	82		1	3	3	negative	positive	negative
TCGA-AC-A2BK-01	6.08767	alive	78		2	2	3	negative	negative	negative
TCGA-A7-A2KD-01	1.86027	alive	53		2	2	3	positive	positive	positive
TCGA-AR-A2LJ-01	7.21096	alive	40		1	3	3	positive	positive	positive
TCGA-XX-A899-01	1.27945	alive	46		2	1	3	positive	positive	negative
TCGA-S3-A6ZH-01	1.75616	alive	29		3	3	3	positive	positive
TCGA-AC-A3YI-01	1.93699	alive	74		3	1	3	positive	positive	positive
TCGA-AC-A3W6-01	1.64932	alive	90		1	3	3	positive	positive	negative
TCGA-LQ-A4E4-01	2.32603	alive	73		1	3	3	positive	positive
TCGA-A7-A426-01	0.99726	alive	50		3	3	3	positive	positive	negative
TCGA-AC-A2FE-01	2.16712	dead	62	1	3	3	3	positive	positive
TCGA-AC-A2QI-01	1.61096	alive	76		1	3	3	negative	positive	negative
TCGA-OL-A5RV-01	2.90959	alive	43		3	2	3	positive	positive
TCGA-D8-A73W-01	0.668493	dead	79	1	1	3	3	negative	positive	negative
TCGA-E2-A14Z-01	1.41918	dead	64	0	0	1	4	positive	positive	negative
TCGA-A2-A0CS-01	6.29589	dead	73	1	3	4	4	positive	positive
TCGA-A8-A08O-01	2.58356	alive	45	1	3	2	4	positive	positive	negative
TCGA-A8-A08T-01	7.75342	dead	64	1	1	2	4	positive	positive	positive
TCGA-AN-A0FJ-01	0.663014	alive	59	1	2	2	4	negative	positive	positive
TCGA-LL-A73Z-01	0.375342	dead	55	1		1	4	positive	positive
TCGA-AO-A0J5-01	1.93151	dead	48	1	1	4	4	negative	positive
TCGA-B6-A3ZX-01	3.10137	dead	50	1	1	3	4	negative	negative	negative
TCGA-A8-A07W-01	0.832877	alive	76	1		2	4	positive	positive	negative
TCGA-A8-A08Z-01	3.33425	alive	76	0	3	4		positive	positive	negative
TCGA-B6-A0RE-01	21.3068	alive	61	0	0			negative	negative
TCGA-A8-A09A-01	0.832877	alive	40	0		2		positive	positive	negative
TCGA-D8-A13Z-01	1.73973	alive	51	0	2	2		negative	negative	negative
TCGA-D8-A1JA-01	1.37534	alive	60	0		4		negative	negative	positive
TCGA-D8-A147-01	1.6	alive	45	0	0	2		negative	negative	negative
TCGA-D8-A141-01	1.71507	alive	40	0	1	1		positive	positive	negative
TCGA-A8-A09T-01	1.5863	alive	68		0	1		positive	positive	negative
TCGA-EW-A1J2-01	1.10411	alive	50		1	1		positive	positive	negative
TCGA-A8-A09C-01	0.0849315	alive	69		0	2		positive	positive	negative
TCGA-A8-A07E-01	1.66575	alive	81		3	4		positive	positive	negative
TCGA-3C-AAAU-01	11.0877	alive	55					positive	positive	negative
TCGA-A8-A099-01	0.832877	alive	76		3	4		positive	positive	positive
