# Supplementary material for: Systemic Analysis of the Prognosis-Associated Alternative Polyadenylation Events in Breast Cancer
Source: Front Genet. 2020 Nov 3;11:590770. doi: 10.3389/fgene.2020.590770 (PMC7673440; doi:10.3389/fgene.2020.590770)
Supplement: Supplementary file 4 [file Table_4.XLSX]

## Sheet: Sheet1
id	RFS	status	Age	M	N	T	Stage	PR	ER	HER2
TCGA-A1-A0SB-01	0.709589	no recurrence	70	0	0	1	1	negative	positive	negative
TCGA-A1-A0SM-01	0.663014	no recurrence	77	0	0	2	2	negative	positive	positive
TCGA-A1-A0SP-01	1.6	no recurrence	40	0	0	2	2	negative	negative	negative
TCGA-A2-A04Q-01	6.53425	no recurrence	48	0	0	1	1	negative	negative
TCGA-A2-A04T-01	6.15342	no recurrence	62	0	0	2	2	negative	negative
TCGA-A2-A04U-01	7.27123	no recurrence	47	0	0	2	2	negative	negative	negative
TCGA-A2-A0CT-01	6.27123	no recurrence	71	0	0	2	2	negative	positive
TCGA-A2-A0CX-01	4.73425	no recurrence	52	0	0	2	2	negative	positive	positive
TCGA-A2-A0D0-01	5.61096	no recurrence	60	0	0	2	2	negative	negative	negative
TCGA-A2-A0D1-01	2.87945	no recurrence	76	0	0	2	2	negative	negative	positive
TCGA-A2-A0D2-01	2.8137	no recurrence	45	0	0	2	2	negative	negative	negative
TCGA-A2-A0EP-01	9.87123	no recurrence	56	0	0	1	1	negative	positive	negative
TCGA-A2-A0EQ-01	6.64658	no recurrence	64	0	0	2	2	negative	negative	positive
TCGA-A2-A0YF-01	4.20548	no recurrence	67	0	0	1	1	negative	positive	negative
TCGA-A2-A0YK-01	1.61096	no recurrence	61	0	0	2	2	negative	positive	negative
TCGA-A2-A0YM-01	2.64384	no recurrence	67	0	0	2	2	negative	negative
TCGA-A2-A3XV-01	2.72877	no recurrence	46	0	0	2	2	negative	positive
TCGA-A2-A3XZ-01	4.19726	no recurrence	46	0	0	1	1	negative	negative	positive
TCGA-A2-A4S1-01	2.24658	no recurrence	66	0	0	2	2	negative	positive	negative
TCGA-A7-A0CE-01	2.94247	no recurrence	57	0	0	2	2	negative	negative
TCGA-A7-A0CG-01	2.85753	no recurrence	78	0	0	2	2	negative	positive	negative
TCGA-A7-A0D9-01	3.12055	no recurrence	37	0	0	2	2	negative	positive	negative
TCGA-A7-A0DA-01	2.9726	no recurrence	62	0	0	2	2	negative	negative	negative
TCGA-A7-A0DC-01	2.48219	no recurrence	63	0	0	1	1	negative	positive	negative
TCGA-A7-A26F-01	2.02192	no recurrence	55	0	0	1	1	negative	negative
TCGA-A7-A26G-01	1.97808	no recurrence	50	0	0	2	2	negative	negative	negative
TCGA-A7-A26I-01	1.81096	no recurrence	65	0	0	2	2	negative	negative
TCGA-A7-A3IZ-01	0.882192	no recurrence	62	0	0	2	2	negative	positive
TCGA-A7-A4SC-01	1.22192	no recurrence	62		0	3	2	negative	positive
TCGA-A7-A4SD-01	1.20822	no recurrence	52	0	0	2	2	negative	negative
TCGA-A7-A4SE-01	1.76438	no recurrence	54	0	0	2	2	negative	negative	negative
TCGA-A7-A4SF-01	1.49315	no recurrence	54	0	0	2	2	negative	positive	positive
TCGA-A7-A5ZV-01	1.00822	no recurrence	62	0	0	2	2	negative	negative
TCGA-A7-A6VV-01	0.857534	no recurrence	51	0	0	2	2	negative	negative	negative
TCGA-A7-A6VW-01	0.780822	no recurrence	48	0	0	2	2	negative	negative	negative
TCGA-A8-A07C-01	2.83288	no recurrence	57	0	0	2	2	negative	negative	negative
TCGA-A8-A07O-01	0.832877	no recurrence	51	0	0	2	2	negative	negative	negative
TCGA-A8-A07S-01	0.665753	no recurrence	73	0	0	2	2	negative	positive	negative
TCGA-A8-A08B-01	3.16712	no recurrence	52	0	0	2	2	negative	positive	positive
TCGA-AC-A2QH-01	2.75342	no recurrence	58		0	3	2	negative	negative	negative
TCGA-AC-A62X-01	1.14247	no recurrence	72		0	2	2	negative	positive
TCGA-AC-A6IW-01	1.13151	no recurrence	73		0	2	2	negative	negative	negative
TCGA-AN-A0AK-01	0.613699	no recurrence	76	0	0	2	2	negative	positive	positive
TCGA-AN-A0AL-01	0.621918	no recurrence	41	0	0	4	3	negative	negative	negative
TCGA-AN-A0FL-01	0.632877	no recurrence	62	0	0	2	2	negative	negative	positive
TCGA-AN-A0FS-01	0.575342	no recurrence	55	0	0	1	1	negative	positive	positive
TCGA-AO-A0J2-01	2.73151	no recurrence	41	0	0	1	1	negative	negative
TCGA-AO-A0J4-01	4.34795	no recurrence	41	0	0	1	1	negative	negative	negative
TCGA-AO-A0J6-01	3.12329	no recurrence	61	0	0	2	2	negative	negative	negative
TCGA-AO-A124-01	9.60548	no recurrence	38	0	0	2	2	negative	negative	negative
TCGA-AO-A128-01	8.89863	no recurrence	61	0	0	2	2	negative	negative	negative
TCGA-AO-A12F-01	5.04658	no recurrence	36	0	0	2	2	negative	negative	negative
TCGA-AO-A1KR-01	6.88493	no recurrence	51	0	0	2	2	negative	negative	negative
TCGA-AQ-A04J-01	2.24384	no recurrence	45	0	0	2	2	negative	negative	negative
TCGA-AQ-A04L-01	10.8411	no recurrence	48		0	2	2	negative	positive	positive
TCGA-AQ-A54N-01	0.213699	no recurrence	51	0	0	2	2	negative	negative
TCGA-AR-A0TP-01	11.7123	no recurrence	43	0	0	2	2	negative	positive	negative
TCGA-AR-A0TU-01	1.94247	no recurrence	35	0	0	2	2	negative	negative	negative
TCGA-AR-A0U4-01	8.93425	no recurrence	54	0	0	2	2	negative	negative	negative
TCGA-AR-A1AJ-01	8.41644	no recurrence	83	0	0	1	1	negative	positive	negative
TCGA-AR-A1AQ-01	8.27671	no recurrence	49	0	0	2	2	negative	negative
TCGA-AR-A1AY-01	2.81096	no recurrence	65	0	0	1	1	negative	negative	negative
TCGA-AR-A24Q-01	8.69041	no recurrence	49	0	0	3	2	negative	positive	negative
TCGA-AR-A250-01	7.41644	no recurrence	58	0	0	2	2	negative	positive
TCGA-AR-A2LR-01	4.7726	no recurrence	49	0	0	1	1	negative	negative	negative
TCGA-B6-A0RE-01	21.3068	no recurrence	61	0	0			negative	negative
TCGA-B6-A0RG-01	5.70411	no recurrence	26	0	0	3	2	negative	negative
TCGA-B6-A0RN-01	21.9397	no recurrence	60	0	0	1	1	negative	negative
TCGA-BH-A0AV-01	4.9863	no recurrence	52	0	0	1	1	negative	negative
TCGA-BH-A0B9-01	4.30685	no recurrence	44	0	0	1	1	negative	negative	negative
TCGA-BH-A0BG-01	5.12603	no recurrence	73	0	0	1	1	negative	negative	negative
TCGA-BH-A0BL-01	6.2411	no recurrence	35	0	0	1	1	negative	negative	negative
TCGA-BH-A0BW-01	6.49589	no recurrence	71	0	0	1	1	negative	negative
TCGA-BH-A0DG-01	5.59178	no recurrence	30	0	0	2	2	negative	positive	negative
TCGA-BH-A0DL-01	6.52329	no recurrence	64	0	0	2	2	negative	positive	negative
TCGA-BH-A0E6-01	0.80274	no recurrence	69	0	0	1	1	negative	negative
TCGA-BH-A0EE-01	2.58356	no recurrence	68	0	0	3	2	negative	negative	positive
TCGA-BH-A0HW-01	4.27671	no recurrence	62	0	0	1	1	negative	positive
TCGA-BH-A0HY-01	4.23288	no recurrence	60	0	0	1	1	negative	positive	positive
TCGA-BH-A0RX-01	0.465753	no recurrence	59	0	0	2	2	negative	negative	negative
TCGA-BH-A0WA-01	1.92055	no recurrence	82	0	0	1	1	negative	negative	negative
TCGA-BH-A18G-01	0.408219	no recurrence	81	0	0	1	1	negative	negative	negative
TCGA-BH-A42U-01	9.21644	no recurrence	80	0	0	2	2	negative	negative	negative
TCGA-C8-A12L-01	0.994521	no recurrence	67	0	0	2	2	negative	negative
TCGA-C8-A12M-01	0.980822	no recurrence	70	0	0	2	2	negative	positive	negative
TCGA-C8-A12V-01	1.05479	no recurrence	55	0	0	2	2	negative	negative	negative
TCGA-C8-A134-01	1.04932	no recurrence	52	0	0	2	2	negative	negative
TCGA-C8-A26Y-01	1.07945	no recurrence	90	0	0	2	2	negative	negative	negative
TCGA-C8-A27B-01	1.20274	no recurrence	48	0	0	3	2	negative	negative	negative
TCGA-D8-A142-01	1.16438	no recurrence	74	0	0	3	2	negative	negative
TCGA-D8-A143-01	1.18082	no recurrence	51	0	0	2	2	negative	negative	negative
TCGA-D8-A147-01	1.6	no recurrence	45	0	0	2		negative	negative	negative
TCGA-D8-A1J9-01	1.45753	no recurrence	48	0	0	1	1	negative	positive	positive
TCGA-D8-A1JG-01	4.41644	no recurrence	62	0	0	2	2	negative	negative
TCGA-D8-A1JL-01	1.67397	no recurrence	72	0	0	2	2	negative	negative	negative
TCGA-D8-A1XQ-01	1.36712	no recurrence	69	0	0	2	2	negative	negative	negative
TCGA-D8-A27F-01	1.33699	no recurrence	40	0	0	2	2	negative	negative	negative
TCGA-D8-A27H-01	1.08767	no recurrence	72	0	0	2	2	negative	negative	negative
TCGA-D8-A27M-01	1.12329	no recurrence	59	0	0	1	1	negative	negative	negative
TCGA-E2-A109-01	3.88219	no recurrence	64	0	0	2	2	negative	positive
TCGA-E2-A150-01	5.30137	no recurrence	48	0	0	2	2	negative	negative	negative
TCGA-E2-A159-01	2.08767	no recurrence	50	0	0	2	2	negative	negative
TCGA-E2-A1B6-01	2.37534	no recurrence	44	0	0	2	2	negative	negative
TCGA-E2-A1LG-01	4.1726	no recurrence	50	0	0	2	2	negative	negative
TCGA-E2-A1LH-01	8.89589	no recurrence	59	0	0	1	1	negative	negative	negative
TCGA-E2-A1LS-01	4.39452	no recurrence	46	0	0	1	1	negative	negative	negative
TCGA-E2-A573-01	2.90959	no recurrence	48	0	0	1	1	negative	negative
TCGA-E2-A574-01	3.23014	no recurrence	44	0	0	2	2	negative	negative
TCGA-E9-A22A-01	3.25753	no recurrence	74	0	0	2	2	negative	positive	negative
TCGA-E9-A22B-01	3.19726	no recurrence	71	0	0	1	1	negative	positive	negative
TCGA-E9-A22G-01	3.39452	no recurrence	47	0	0	2	2	negative	negative	positive
TCGA-EW-A1OW-01	1.90137	no recurrence	58		0	2	2	negative	negative	negative
TCGA-EW-A1OZ-01	3.36712	no recurrence	56	0	0	2	2	negative	positive
TCGA-EW-A1P4-01	2.48493	no recurrence	43	0	0	2	2	negative	negative	negative
TCGA-EW-A3E8-01	2.83562	no recurrence	60		0	3	2	negative	positive	negative
TCGA-EW-A6SA-01	1.39726	no recurrence	59		0	2	2	negative	positive	negative
TCGA-EW-A6SB-01	2.08219	no recurrence	62	0	0	2	2	negative	negative	negative
TCGA-GI-A2C9-01	9.15616	no recurrence	58		0	3	2	negative	negative	negative
TCGA-GM-A2DB-01	6.59178	no recurrence	62	0	0	2	2	negative	negative	negative
TCGA-GM-A2DD-01	6.25205	no recurrence	53	0	0	1	1	negative	negative
TCGA-GM-A2DH-01	6.00822	no recurrence	58	0	0	1	1	negative	negative	negative
TCGA-GM-A2DI-01	7.09589	no recurrence	52	0	0	1	1	negative	negative
TCGA-GM-A2DK-01	7.24658	no recurrence	58	0	0	1	1	negative	positive	negative
TCGA-GM-A3XL-01	5.77534	no recurrence	49	0	0	2	2	negative	negative
TCGA-HN-A2NL-01	0.216438	no recurrence	56	0	0	2	2	negative	negative	negative
TCGA-LD-A9QF-01	0.884932	no recurrence	73	0	0	1	1	negative	negative	positive
TCGA-LL-A441-01	2.72877	no recurrence	62		0	1	1	negative	negative	negative
TCGA-LL-A5YO-01	1.20548	no recurrence	50		0	1	1	negative	negative	negative
TCGA-LL-A73Y-01	1.30685	no recurrence	67		0	1	1	negative	negative	negative
TCGA-LL-A740-01	1.20822	no recurrence	61		0	1	1	negative	negative
TCGA-LL-A8F5-01	1.63288	no recurrence	61		0	2	2	negative	positive	negative
TCGA-OL-A5D7-01	4.87671	no recurrence	70		0	2	2	negative	negative
TCGA-OL-A5RZ-01	1.86027	no recurrence	57		0	1	1	negative	positive
TCGA-OL-A66P-01	1.1726	no recurrence	75		0	2	2	negative	negative
TCGA-OL-A6VO-01	2.35068	no recurrence	43		0	1	1	negative	negative	negative
TCGA-OL-A97C-01	0.742466	no recurrence	67	0	0	3	2	negative	negative
TCGA-PE-A5DD-01	5.35068	no recurrence	64	0	0	2	2	negative	positive	positive
TCGA-S3-AA10-01	1.60548	no recurrence	65	0	0	2	2	negative	negative	negative
TCGA-A2-A0CM-01	1.04658	recurrence	40	0	0	2	2	negative	negative	negative
TCGA-A2-A0SX-01	3.39452	recurrence	48	0	0	1	1	negative	negative	negative
TCGA-A8-A091-01	0.665753	recurrence	61	0	0	2	2	negative	positive	negative
TCGA-AC-A2QJ-01	0.649315	recurrence	48	0	0	4	3	negative	negative	negative
TCGA-AO-A03U-01	4.42192	recurrence	31	0	3	1	1	negative	negative	negative
TCGA-AR-A0TY-01	1.49041	recurrence	54	0	0	2	2	negative	positive	negative
TCGA-AR-A1AI-01	1.61096	recurrence	47	0	0	2	2	negative	negative
TCGA-AR-A256-01	4.49315	recurrence	45	0	0	2	2	negative	negative	negative
TCGA-AR-A2LE-01	11.5151	recurrence	69	0	0	1	1	negative	positive
TCGA-B6-A0I1-01	3.06849	recurrence	73	0	0	2	2	negative	negative
TCGA-B6-A0RS-01	5.59178	recurrence	38	0	0	2	2	negative	negative
TCGA-B6-A0RU-01	8.4274	recurrence	40	0	0	1	1	negative	negative
TCGA-B6-A402-01	6.38356	recurrence	47	0	0	1	1	negative	negative	negative
TCGA-BH-A0C3-01	7.32603	recurrence	47	0	0	1	1	negative	positive	negative
TCGA-C8-A3M7-01	2.83288	recurrence	60	0	0	4	3	negative	negative	negative
TCGA-E2-A14R-01	2.66027	recurrence	62	0	0	2	2	negative	negative	negative
TCGA-E2-A152-01	2.64658	recurrence	56	0	0	1	1	negative	positive	positive
TCGA-EW-A1P7-01	1.99726	recurrence	59	0	0	2	2	negative	negative
TCGA-A1-A0SO-01	2.33425	no recurrence	67	0	1	2	2	negative	negative
TCGA-A2-A04W-01	8.49863	no recurrence	50	0	1	2	2	negative	negative	positive
TCGA-A2-A0EY-01	5.27397	no recurrence	62	0	1	2	2	negative	positive	positive
TCGA-A2-A0ST-01	8.26575	no recurrence	62	0	1	1	2	negative	negative
TCGA-A2-A0T0-01	1.46027	no recurrence	59	0	1	2	2	negative	negative	negative
TCGA-A2-A0YE-01	1.51781	no recurrence	48	0	1	2	2	negative	negative	negative
TCGA-A2-A1G1-01	1.6	no recurrence	85	0	1	2	2	negative	negative
TCGA-A2-A3XT-01	7.58904	no recurrence	45	0	1	2	2	negative	negative	negative
TCGA-A2-A3XW-01	4.69041	no recurrence	42	0	1	2	2	negative	positive	negative
TCGA-A2-A3Y0-01	4.23562	no recurrence	57	0	1	2	2	negative	positive	negative
TCGA-A7-A4SA-01	1.24384	no recurrence	40	0	1	2	2	negative	positive	negative
TCGA-A7-A6VY-01	0.728767	no recurrence	48	0	1	2	2	negative	negative	negative
TCGA-A8-A06R-01	1.49863	no recurrence	69	0	1	2	2	negative	positive	positive
TCGA-A8-A084-01	1.25479	no recurrence	81	0	1	2	2	negative	positive	negative
TCGA-A8-A08R-01	0.0821918	no recurrence	52	0	1	2	2	negative	negative	negative
TCGA-A8-A0A7-01	0.0821918	no recurrence	57	0	1	2	2	negative	negative	positive
TCGA-AC-A2FG-01	5.07671	no recurrence	79		1	2	2	negative	positive
TCGA-AC-A2FO-01	6.17808	no recurrence	65		1	2	2	negative	positive	negative
TCGA-AC-A2QI-01	1.61096	no recurrence	76		1	3	3	negative	positive	negative
TCGA-AC-A3W7-01	1.29041	no recurrence	66		1	2	2	negative	positive	negative
TCGA-AC-A5EH-01	1.4	no recurrence	76		1	2	2	negative	positive	negative
TCGA-AC-A7VB-01	0.684932	no recurrence	51		1	1	2	negative	positive
TCGA-AC-A8OQ-01	0.0931507	no recurrence	72		1	2	2	negative	negative
TCGA-AN-A04C-01	0.147945	no recurrence	51	0	1	2	2	negative	negative	positive
TCGA-AN-A04D-01	0.142466	no recurrence	58	0	1	2	2	negative	negative	negative
TCGA-AO-A0JI-01	4.1863	no recurrence	56	0	1	1	2	negative	positive	negative
TCGA-AO-A129-01	9.00274	no recurrence	29	0	1	2	2	negative	negative	negative
TCGA-AO-A12D-01	6.89041	no recurrence	43	0	1	1	2	negative	negative	positive
TCGA-AR-A0TQ-01	8.19452	no recurrence	27	0	1	3	3	negative	positive
TCGA-AR-A0TS-01	7.00822	no recurrence	46	0	1	2	2	negative	negative	negative
TCGA-AR-A0U0-01	5.44658	no recurrence	73	0	1	2	2	negative	negative
TCGA-AR-A1AO-01	7.1726	no recurrence	47	0	1	1	2	negative	positive	negative
TCGA-AR-A24U-01	8.56986	no recurrence	47	0	1	1	2	negative	negative	positive
TCGA-B6-A0IQ-01	11.7397	no recurrence	40	0	1	3	3	negative	negative
TCGA-B6-A0RT-01	7.45479	no recurrence	39	0	1	3	3	negative	negative
TCGA-B6-A1KC-01	3.63288	no recurrence	67	0	1	2	2	negative	positive	negative
TCGA-B6-A1KF-01	8.46027	no recurrence	68	0	1	2	2	negative	negative
TCGA-B6-A1KN-01	11.5973	no recurrence	57	0	1	4	3	negative	negative
TCGA-BH-A0AW-01	1.70411	no recurrence	56	0	1	1	2	negative	positive	positive
TCGA-BH-A0B3-01	3.29589	no recurrence	53	0	1	2	2	negative	negative	negative
TCGA-BH-A0BM-01	5.13973	no recurrence	54	0	1	2	2	negative	positive	negative
TCGA-BH-A0C7-01	7.58082	no recurrence	48	0	1	2	2	negative	positive
TCGA-BH-A0HK-01	0.487671	no recurrence	81	0	1	2	2	negative	positive	negative
TCGA-BH-A5IZ-01	1.55342	no recurrence	51	0	1	2	2	negative	positive	negative
TCGA-C8-A12P-01	0.980822	no recurrence	55	0	1	2	2	negative	negative	positive
TCGA-C8-A12Z-01	1.04658	no recurrence	45	0	1	2	2	negative	negative	positive
TCGA-C8-A135-01	1.07671	no recurrence	64	0	1	2	2	negative	negative	positive
TCGA-C8-A1HK-01	1.00274	no recurrence	53	0	1	2	2	negative	negative	positive
TCGA-C8-A1HL-01	0.868493	no recurrence	38	0	1	3	3	negative	positive
TCGA-C8-A26X-01	1.03014	no recurrence	58	0	1	1	2	negative	negative	negative
TCGA-D8-A1JM-01	1.61644	no recurrence	59	0	1	2	2	negative	positive	negative
TCGA-D8-A1XG-01	1.2274	no recurrence	86	0	1	4	3	negative	positive	negative
TCGA-D8-A1XK-01	1.20822	no recurrence	55		1	2	2	negative	negative	negative
TCGA-D8-A1XT-01	1.3863	no recurrence	61	0	1	1	2	negative	negative	positive
TCGA-E2-A14N-01	3.92877	no recurrence	37	0	1	2	2	negative	negative	negative
TCGA-E2-A155-01	1.75342	no recurrence	58	0	1	2	2	negative	positive	negative
TCGA-E2-A158-01	1.23288	no recurrence	43	0	1	1	2	negative	negative	negative
TCGA-E2-A15S-01	1.1726	no recurrence	34	0	1	2	2	negative	positive
TCGA-E2-A1AZ-01	6.38082	no recurrence	63	0	1	2	2	negative	negative
TCGA-E2-A1LB-01	6.31781	no recurrence	41	0	1	2	2	negative	negative	positive
TCGA-E2-A1LI-01	8.55068	no recurrence	57	0	1	2	2	negative	negative
TCGA-E9-A1ND-01	3.46849	no recurrence	75	0	1	2	2	negative	negative	positive
TCGA-EW-A1OV-01	2.16164	no recurrence	56		1	2	2	negative	negative	negative
TCGA-EW-A1PB-01	1.66575	no recurrence	70		1	3	3	negative	negative	negative
TCGA-EW-A1PH-01	1.66301	no recurrence	52	0	1	1	2	negative	negative	negative
TCGA-EW-A2FS-01	4.39452	no recurrence	41		1	2	2	negative	positive	negative
TCGA-EW-A3U0-01	1.45753	no recurrence	61	0	1	3	3	negative	negative	negative
TCGA-EW-A6SD-01	2.76712	no recurrence	32	0	1	2	2	negative	negative
TCGA-GM-A2DF-01	5.90411	no recurrence	53	0	1	1	2	negative	negative	negative
TCGA-LL-A5YL-01	1.42192	no recurrence	64		1	2	2	negative	positive	positive
TCGA-LL-A5YP-01	1.23288	no recurrence	49	0	1	2	2	negative	positive	negative
TCGA-OL-A5RW-01	3.03014	no recurrence	40		1	1	2	negative	negative
TCGA-OL-A5RY-01	2.06027	no recurrence	52		1	1	2	negative	positive
TCGA-OL-A5S0-01	1.69863	no recurrence	66		1	2	2	negative	positive
TCGA-OL-A66I-01	1.95616	no recurrence	36		1	1	2	negative	negative
TCGA-S3-AA12-01	1.5726	no recurrence	82		1	3	3	negative	positive	negative
TCGA-S3-AA15-01	1.43836	no recurrence	51	0	1	2	2	negative	negative	negative
TCGA-A2-A3XU-01	1.63288	recurrence	35	0	1	2	2	negative	negative
TCGA-A2-A3XY-01	2.93699	recurrence	49	0	1	2	2	negative	negative	negative
TCGA-A7-A13E-01	1.52329	recurrence	62		1	2	2	negative	positive
TCGA-A7-A26H-01	0.852055	recurrence	72	0	1	1	2	negative	positive
TCGA-AR-A1AH-01	3.11233	recurrence	51	0	1	2	2	negative	positive	negative
TCGA-AR-A5QQ-01	0.824658	recurrence	68	0	1	3	3	negative	negative	negative
TCGA-B6-A0I6-01	2.35342	recurrence	49	0	1	1	2	negative	negative
TCGA-B6-A0IE-01	2.28493	recurrence	38	0	1	3	3	negative	negative
TCGA-B6-A0IK-01	1.33973	recurrence	63	0	1	4	3	negative	negative
TCGA-B6-A0WX-01	1.54247	recurrence	40	0	1	3	3	negative	negative
TCGA-B6-A0WY-01	5.50959	recurrence	40	0	1	3	3	negative	positive
TCGA-B6-A0X1-01	1.34247	recurrence	48	1	1	2	2	negative	negative
TCGA-B6-A3ZX-01	2.72329	recurrence	50	1	1	3	4	negative	negative	negative
TCGA-C8-A137-01	0.372603	recurrence	34	0	1	2	2	negative	negative	positive
TCGA-EW-A1P0-01	2.99726	recurrence	55		1	2	2	negative	positive	negative
TCGA-A2-A1FW-01	1.44658	no recurrence	62	0	2	3	3	negative	positive	negative
TCGA-A2-A1G6-01	1.3726	no recurrence	50	0	2	2	3	negative	negative	negative
TCGA-A8-A07I-01	1.16712	no recurrence	69	0	2	2	3	negative	positive	positive
TCGA-AC-A2BK-01	6.08767	no recurrence	78		2	2	3	negative	negative	negative
TCGA-AN-A0FJ-01	0.663014	no recurrence	59	1	2	2	4	negative	positive	positive
TCGA-AN-A0XO-01	1.0274	no recurrence	59	0	2	2	3	negative	positive	negative
TCGA-AO-A0JE-01	6.39726	no recurrence	53	0	2	2	3	negative	negative	positive
TCGA-AO-A0JL-01	4.61096	no recurrence	59	0	2	2	3	negative	negative	negative
TCGA-AR-A0TT-01	9.08493	no recurrence	53	0	2	2	3	negative	positive	negative
TCGA-AR-A251-01	8.30137	no recurrence	51	0	2	2	3	negative	positive
TCGA-B6-A400-01	0.589041	no recurrence	43	0	2	2	3	negative	negative	negative
TCGA-BH-A0HP-01	1.13425	no recurrence	65	0	2	3	3	negative	positive	negative
TCGA-C8-A131-01	1.12603	no recurrence	82	0	2	2	3	negative	negative	negative
TCGA-C8-A138-01	1.0411	no recurrence	54	0	2	2	3	negative	positive
TCGA-C8-A278-01	0.813699	no recurrence	61	0	2	2	3	negative	negative	positive
TCGA-C8-A8HP-01	1.08493	no recurrence	59	0	2	2	3	negative	negative	positive
TCGA-D8-A13Z-01	1.73973	no recurrence	51	0	2	2		negative	negative	negative
TCGA-D8-A1JF-01	1.00274	no recurrence	79	0	2	1	3	negative	negative	negative
TCGA-D8-A1XZ-01	1.27671	no recurrence	81		2	1	3	negative	positive	negative
TCGA-E2-A107-01	2.86849	no recurrence	54	0	2	3	3	negative	positive
TCGA-E2-A14X-01	2.66301	no recurrence	55	0	2	2	3	negative	negative	negative
TCGA-E2-A1B0-01	4.46849	no recurrence	50	0	2	2	3	negative	negative	positive
TCGA-A2-A0SW-01	1.78904	recurrence	82	1	2	2	4	negative	positive
TCGA-A2-A0YJ-01	1.53151	recurrence	39	0	2	3	3	negative	positive	negative
TCGA-A2-A3XS-01	1.86849	recurrence	62	0	2	1	3	negative	negative
TCGA-AR-A1AR-01	1.06027	recurrence	50	0	2	1	3	negative	negative	negative
TCGA-E2-A1L7-01	4.43562	recurrence	40	0	2	2	3	negative	negative	negative
TCGA-E2-A1LL-01	3.56986	recurrence	73		2	3	3	negative	negative	negative
TCGA-A2-A0T1-01	1.4274	no recurrence	55	0	3	3	3	negative	negative	positive
TCGA-A2-A25D-01	1.51233	no recurrence	90	0	3	2	3	negative	positive	negative
TCGA-A8-A07R-01	0.747945	no recurrence	80	0	3	2	3	negative	negative	positive
TCGA-BH-A0E0-01	0.367123	no recurrence	38	0	3	3	3	negative	negative	negative
TCGA-E2-A14P-01	3.4137	no recurrence	79	0	3	2	3	negative	negative	positive
TCGA-E2-A9RU-01	1.47397	no recurrence	90		3	2	3	negative	positive
TCGA-E9-A1R2-01	2.91233	no recurrence	51		3	2	3	negative	positive
TCGA-EW-A2FR-01	4.58356	no recurrence	59		3	1	3	negative	negative
TCGA-LD-A74U-01	1.10137	no recurrence	79	0	3	3	3	negative	positive	negative
TCGA-OL-A66N-01	2.16986	no recurrence	59		3	3	3	negative	positive
TCGA-A2-A04P-01	0.490411	recurrence	36	0	3	2	3	negative	negative
TCGA-A8-A08X-01	1.00274	recurrence	43	0	3	4	3	negative	negative	positive
TCGA-AR-A2LH-01	1.18904	recurrence	55	0	3	3	3	negative	negative
TCGA-E2-A1LE-01	0.989041	recurrence	71	0	3	2	3	negative	negative	positive
TCGA-E2-A1LK-01	0.424658	recurrence	84	0	3	4	3	negative	negative
TCGA-EW-A1P1-01	2.77808	recurrence	68		3	2	3	negative	negative
TCGA-EW-A1P8-01	0.567123	recurrence	58	0	3	2	3	negative	negative	negative
TCGA-5T-A9QA-01	0.830137	no recurrence	52			2	2	negative	positive
TCGA-B6-A0IN-01	3.86849	recurrence	45			1		negative	positive
TCGA-D8-A1JA-01	1.18082	recurrence	60	0		4		negative	negative	positive
TCGA-3C-AALK-01	3.96712	no recurrence	52	0	0	1	1	positive	positive	positive
TCGA-5L-AAT0-01	4.04658	no recurrence	42	0	0	2	2	positive	positive	negative
TCGA-5L-AAT1-01	4.03014	no recurrence	63	1	0	2	4	positive	positive
TCGA-A1-A0SD-01	1.19726	no recurrence	59	0	0	2	2	positive	positive	negative
TCGA-A1-A0SE-01	3.61918	no recurrence	56	0	0	1	1	positive	positive	negative
TCGA-A1-A0SF-01	4.00822	no recurrence	54	0	0	2	2	positive	positive	negative
TCGA-A1-A0SH-01	3.93699	no recurrence	39	0	0	2	2	positive	negative
TCGA-A2-A04N-01	11.9288	no recurrence	66	0	0	1	1	positive	positive
TCGA-A2-A04R-01	10.1616	no recurrence	36	0	0	1	1	positive	positive
TCGA-A2-A04X-01	4.61918	no recurrence	34	0	0	2	2	positive	positive	positive
TCGA-A2-A0CP-01	7.70685	no recurrence	60	0	0	1	1	positive	positive
TCGA-A2-A0CQ-01	7.38356	no recurrence	62	0	0	1	1	positive	positive
TCGA-A2-A0CR-01	8.99452	no recurrence	54	0	0	3	2	positive	positive	negative
TCGA-A2-A0CZ-01	4.4274	no recurrence	46	0	0	2	2	positive	positive	negative
TCGA-A2-A0D3-01	5.13151	no recurrence	42	0	0	1	1	positive	positive	negative
TCGA-A2-A0EM-01	8.47671	no recurrence	73	0	0	1	1	positive	positive
TCGA-A2-A0EN-01	7.44658	no recurrence	70	0	0	2	2	positive	positive
TCGA-A2-A0EO-01	6.69041	no recurrence	54	0	0	1	1	positive	positive	negative
TCGA-A2-A0ES-01	6	no recurrence	52	0	0	2	2	positive	positive	negative
TCGA-A2-A0EU-01	2.85753	no recurrence	79	0	0	1	1	positive	positive	negative
TCGA-A2-A0EV-01	2.65205	no recurrence	80	0	0	1	1	positive	positive	negative
TCGA-A2-A0EX-01	2.06027	no recurrence	46	0	0	3	2	positive	positive	negative
TCGA-A2-A0SU-01	4.55342	no recurrence	66	0	0	2	2	positive	positive	negative
TCGA-A2-A0T4-01	1.70959	no recurrence	62	0	0	2	2	positive	positive
TCGA-A2-A0T5-01	1.45479	no recurrence	39	0	0	2	2	positive	positive	negative
TCGA-A2-A0T6-01	1.57534	no recurrence	50	0	0	3	2	positive	positive	negative
TCGA-A2-A0T7-01	1.72877	no recurrence	51	0	0	2	2	positive	positive	negative
TCGA-A2-A0YD-01	2.10685	no recurrence	63	0	0	3	2	positive	positive
TCGA-A2-A0YI-01	4.12329	no recurrence	62	0	0	1	1	positive	positive	negative
TCGA-A2-A1FV-01	1.95616	no recurrence	74	0	0	3	2	positive	positive	negative
TCGA-A2-A1FZ-01	1.87123	no recurrence	63	0	0	2	2	positive	positive	negative
TCGA-A2-A259-01	4.3726	no recurrence	70	0	0	1	1	positive	positive	negative
TCGA-A2-A25A-01	8.97534	no recurrence	44	0	0	2	2	positive	positive
TCGA-A2-A25F-01	0.882192	no recurrence	66	0	0	2	2	positive	negative	negative
TCGA-A2-A4RX-01	2.03288	no recurrence	67	0	0	2	2	positive	positive	negative
TCGA-A2-A4S0-01	1.93425	no recurrence	77	0	0	2	2	positive	positive	negative
TCGA-A7-A0CD-01	3.19178	no recurrence	66	0	0	1	1	positive	positive
TCGA-A7-A0CJ-01	2.55068	no recurrence	57	0	0	2	2	positive	positive	negative
TCGA-A7-A0DB-01	2.7589	no recurrence	56	0	0	2	2	positive	positive	negative
TCGA-A7-A13D-01	2.64384	no recurrence	46	0	0	2	2	positive	negative
TCGA-A7-A26J-01	1.71781	no recurrence	49	0	0	2	2	positive	positive	negative
TCGA-A7-A3IY-01	0.945205	no recurrence	71	0	0	1	1	positive	positive	negative
TCGA-A7-A3J0-01	0.857534	no recurrence	62	0	0	2	2	positive	positive	negative
TCGA-A7-A3J1-01	0.939726	no recurrence	63		0	1	1	positive	positive	negative
TCGA-A7-A56D-01	1.2274	no recurrence	84	0	0	2	2	positive	positive	negative
TCGA-A7-A6VX-01	0.868493	no recurrence	68	0	0	2	2	positive	positive	negative
TCGA-A8-A06O-01	1.08493	no recurrence	60	0	0	1	1	positive	positive	negative
TCGA-A8-A06Z-01	0.0849315	no recurrence	84	0	0	3	2	positive	positive	negative
TCGA-A8-A076-01	4.49863	no recurrence	66	0	0	2	2	positive	positive	positive
TCGA-A8-A07B-01	3.58356	no recurrence	69	0	0	2	2	positive	positive	positive
TCGA-A8-A07Z-01	3.75616	no recurrence	85	0	0	2	2	positive	positive	negative
TCGA-A8-A08A-01	0.0821918	no recurrence	89	0	0	1	1	positive	positive	negative
TCGA-A8-A08C-01	2.4137	no recurrence	65	0	0	2	2	positive	positive	positive
TCGA-A8-A08G-01	1.66301	no recurrence	41	0	0	2	2	positive	positive	positive
TCGA-A8-A08I-01	1	no recurrence	53	0	0	2	2	positive	positive	negative
TCGA-A8-A093-01	1.49589	no recurrence	61	0	0	2	2	positive	positive	negative
TCGA-A8-A095-01	3.49863	no recurrence	45	0	0	1	1	positive	positive	negative
TCGA-A8-A09C-01	0.0849315	no recurrence	69		0	2		positive	positive	negative
TCGA-A8-A09I-01	3.75616	no recurrence	84	0	0	2	2	positive	positive	positive
TCGA-A8-A09T-01	1.5863	no recurrence	68		0	1		positive	positive	negative
TCGA-A8-A09V-01	1.25205	no recurrence	51	0	0	2	2	positive	positive	negative
TCGA-A8-A0A1-01	1	no recurrence	84	0	0	2	2	positive	positive	negative
TCGA-A8-A0A2-01	1.5863	no recurrence	66	0	0	2	2	positive	positive	negative
TCGA-A8-A0A4-01	1.08493	no recurrence	73	0	0	2	2	positive	positive	negative
TCGA-A8-A0A9-01	2.25205	no recurrence	80	0	0	2	2	positive	positive	negative
TCGA-A8-A0AB-01	1.41918	no recurrence	54	0	0	2	2	positive	positive	positive
TCGA-A8-A0AD-01	3.16986	no recurrence	83	0	0	1	1	positive	positive	negative
TCGA-AC-A2FB-01	3.38082	no recurrence	65		0	2	2	positive	positive	positive
TCGA-AC-A3QQ-01	2.01096	no recurrence	54		0	1	1	positive	positive	positive
TCGA-AC-A3TN-01	1.24932	no recurrence	75		0	3	2	positive	positive	positive
TCGA-AC-A3W5-01	1.38082	no recurrence	65		0	2	2	positive	positive
TCGA-AC-A3YJ-01	2.06575	no recurrence	66		0	2	2	positive	positive
TCGA-AC-A4ZE-01	2.43836	no recurrence	63	0	0	3	2	positive	positive	positive
TCGA-AC-A5XS-01	1.61096	no recurrence	74		0	2	2	positive	positive	negative
TCGA-AC-A5XU-01	1.24658	no recurrence	74		0	3	2	positive	positive	negative
TCGA-AC-A8OP-01	1.68219	no recurrence	72		0	1	1	positive	positive
TCGA-AC-A8OR-01	0.109589	no recurrence	75		0	1	1	positive	positive	negative
TCGA-AC-A8OS-01	0.191781	no recurrence	71		0	2	2	positive	positive	positive
TCGA-AN-A0AJ-01	0.830137	no recurrence	79	0	0	3	2	positive	positive	positive
TCGA-AN-A0FD-01	0.536986	no recurrence	71	0	0	2	2	positive	positive	positive
TCGA-AN-A0FF-01	0.471233	no recurrence	32	0	0	1	1	positive	positive	negative
TCGA-AN-A0FK-01	0.583562	no recurrence	88	0	0	4	3	positive	positive	positive
TCGA-AN-A0FN-01	0.59726	no recurrence	61	0	0	1	1	positive	positive	positive
TCGA-AN-A0XL-01	0.446575	no recurrence	61	0	0	2	2	positive	positive	negative
TCGA-AO-A03M-01	5.11233	no recurrence	29	0	0	1	1	positive	positive	negative
TCGA-AO-A03V-01	3.70137	no recurrence	41	0	0	1	1	positive	positive	negative
TCGA-AO-A0J8-01	1.86301	no recurrence	61	0	0	2	2	positive	positive	negative
TCGA-AO-A0JC-01	4.23836	no recurrence	64	0	0	2	2	positive	positive	negative
TCGA-AO-A125-01	9.46849	no recurrence	72	0	0	2	2	positive	positive	negative
TCGA-AO-A12A-01	8.52603	no recurrence	47	0	0	2	2	positive	positive	negative
TCGA-AO-A12B-01	8.18904	no recurrence	63	0	0	2	2	positive	positive	negative
TCGA-AO-A12E-01	5.86849	no recurrence	51	0	0	3	2	positive	positive	negative
TCGA-AO-A12G-01	4.49041	no recurrence	75	0	0	2	2	positive	positive	positive
TCGA-AO-A12H-01	3.38082	no recurrence	69	0	0	2	2	positive	positive	negative
TCGA-AO-A1KO-01	1.70411	no recurrence	46	0	0	3	2	positive	positive	negative
TCGA-AO-A1KS-01	0.958904	no recurrence	69	0	0	2	2	positive	positive
TCGA-AQ-A54O-01	2.74247	no recurrence	51	0	0	2	2	positive	positive	negative
TCGA-AR-A0TV-01	6.26849	no recurrence	66	0	0	2	2	positive	positive
TCGA-AR-A1AK-01	8.65479	no recurrence	70	0	0	1	1	positive	positive	negative
TCGA-AR-A1AN-01	8	no recurrence	46	0	0	2	2	positive	positive	negative
TCGA-AR-A1AP-01	7.82466	no recurrence	80	0	0	1	1	positive	positive
TCGA-AR-A1AW-01	7.21096	no recurrence	65	0	0	2	2	positive	positive
TCGA-AR-A1AX-01	7.20274	no recurrence	64	0	0	1	1	positive	positive	positive
TCGA-AR-A24H-01	13.4082	no recurrence	65	0	0	2	2	positive	positive	negative
TCGA-AR-A24K-01	4.2411	no recurrence	46	0	0	2	2	positive	positive
TCGA-AR-A24N-01	8.31507	no recurrence	54	0	0	1	1	positive	positive
TCGA-AR-A24P-01	0.230137	no recurrence	47	0	0	1	1	positive	positive
TCGA-AR-A24S-01	8.15342	no recurrence	61	0	0	1	1	positive	positive	negative
TCGA-AR-A24X-01	8.23014	no recurrence	52	0	0	2	2	positive	positive
TCGA-AR-A24Z-01	8.22192	no recurrence	57	0	0	2	2	positive	positive	negative
TCGA-AR-A252-01	7.77534	no recurrence	50	0	0	1	1	positive	positive	negative
TCGA-AR-A255-01	5.92055	no recurrence	62	0	0	1	1	positive	positive	positive
TCGA-AR-A2LL-01	5.51233	no recurrence	70	0	0	3	2	positive	positive
TCGA-AR-A2LN-01	3.18082	no recurrence	65	0	0	2	2	positive	positive	negative
TCGA-AR-A2LQ-01	3.37808	no recurrence	59	0	0	3	2	positive	positive	negative
TCGA-B6-A0IA-01	22.989	no recurrence	51	0	0	2	2	positive	positive
TCGA-B6-A0IJ-01	19.4685	no recurrence	42	0	0	3	2	positive	positive
TCGA-B6-A1KI-01	6.12603	no recurrence	63	0	0	1	1	positive	positive
TCGA-B6-A40B-01	8.63562	no recurrence	76	0	0	1	1	positive	positive	negative
TCGA-B6-A40C-01	5.92877	no recurrence	51	0	0	3	2	positive	positive	negative
TCGA-BH-A0AU-01	5.24384	no recurrence	45	0	0	2	2	positive	positive	positive
TCGA-BH-A0AY-01	2.12877	no recurrence	62	0	0	2	2	positive	positive	negative
TCGA-BH-A0B0-01	6.7863	no recurrence	56	0	0	1	1	positive	positive	negative
TCGA-BH-A0B6-01	6.80274	no recurrence	47	0	0	1	1	positive	positive	positive
TCGA-BH-A0B8-01	4.29863	no recurrence	64	0	0	1	1	positive	positive
TCGA-BH-A0BO-01	6.01918	no recurrence	54	0	0	1	1	positive	positive	negative
TCGA-BH-A0BR-01	6.38356	no recurrence	59	0	0	1	1	positive	positive	negative
TCGA-BH-A0DE-01	6.49863	no recurrence	62	0	0	2	2	positive	positive	negative
TCGA-BH-A0DK-01	1.1589	no recurrence	49	0	0	2	2	positive	positive	negative
TCGA-BH-A0DO-01	4.50411	no recurrence	78	0	0	1	1	positive	positive	negative
TCGA-BH-A0DP-01	1.30411	no recurrence	60	0	0	3	2	positive	positive	negative
TCGA-BH-A0DX-01	5.90685	no recurrence	62	0	0	1	1	positive	positive	negative
TCGA-BH-A0EB-01	2.0411	no recurrence	69	0	0	1	1	positive	positive
TCGA-BH-A0H0-01	1.26301	no recurrence	69	0	0	1	1	positive	positive	negative
TCGA-BH-A0H3-01	5.28219	no recurrence	46	0	0	1	1	positive	positive
TCGA-BH-A0H5-01	4.43836	no recurrence	45	0	0	1	1	positive	positive
TCGA-BH-A0H9-01	3.41644	no recurrence	69	0	0	2	2	positive	positive
TCGA-BH-A0HA-01	4.4137	no recurrence	31	0	0	1	1	positive	positive
TCGA-BH-A0HB-01	2.20822	no recurrence	55	0	0	1	1	positive	positive
TCGA-BH-A0HF-01	1.99178	no recurrence	77	0	0	1	1	positive	positive	negative
TCGA-BH-A0HI-01	1.69863	no recurrence	78	0	0	1	1	positive	positive	negative
TCGA-BH-A0HN-01	1.4137	no recurrence	67	0	0	1	1	positive	positive
TCGA-BH-A0HQ-01	3.07123	no recurrence	56	0	0	2	2	positive	positive	negative
TCGA-BH-A0HU-01	1.07397	no recurrence	52	0	0	1	1	positive	positive	negative
TCGA-BH-A0W4-01	2.07945	no recurrence	46	0	0	2	2	positive	positive	negative
TCGA-BH-A0W7-01	3.73425	no recurrence	49	0	0	1	1	positive	positive	negative
TCGA-BH-A18F-01	2.74247	no recurrence	50	0	0	2	2	positive	positive	negative
TCGA-BH-A18H-01	1.7863	no recurrence	63	0	0	1	1	positive	positive	positive
TCGA-BH-A201-01	2.34521	no recurrence	64	0	0	1	1	positive	positive	negative
TCGA-BH-A202-01	2.17808	no recurrence	60	0	0	2	2	positive	positive	positive
TCGA-BH-A2L8-01	1.67671	no recurrence	45	0	0	2	2	positive	positive	negative
TCGA-BH-A5J0-01	1.9589	no recurrence	63	0	0	1	1	positive	positive	negative
TCGA-BH-A6R8-01	0.80274	no recurrence	46	0	0	2	2	positive	positive
TCGA-BH-A6R9-01	0.438356	no recurrence	61	0	0	2	2	positive	negative	negative
TCGA-BH-A8FZ-01	1.5726	no recurrence	58	0	0	1	1	positive	positive
TCGA-C8-A12N-01	0.980822	no recurrence	58	0	0	2	2	positive	positive	negative
TCGA-C8-A12O-01	1.05479	no recurrence	50	0	0	2	2	positive	positive	negative
TCGA-C8-A1HE-01	1.0274	no recurrence	59	0	0	2	2	positive	positive
TCGA-C8-A1HF-01	0.909589	no recurrence	48	0	0	2	2	positive	negative	positive
TCGA-C8-A1HG-01	0.945205	no recurrence	50	0	0	2	2	positive	positive	negative
TCGA-C8-A1HM-01	1.0274	no recurrence	74	0	0	2	2	positive	positive	negative
TCGA-C8-A1HN-01	1.07945	no recurrence	56	0	0	2	2	positive	positive
TCGA-C8-A26Z-01	1.28767	no recurrence	59	0	0	2	2	positive	positive	negative
TCGA-C8-A274-01	1.39178	no recurrence	63	0	0	2	2	positive	positive	negative
TCGA-C8-A3M8-01	1.07945	no recurrence	68	0	0	1	1	positive	positive	positive
TCGA-D8-A13Y-01	4.73425	no recurrence	52	0	0	1	1	positive	positive	negative
TCGA-D8-A146-01	1.76164	no recurrence	57		0	2	2	positive	positive	negative
TCGA-D8-A1JH-01	1.16712	no recurrence	56	0	0	1	1	positive	positive	negative
TCGA-D8-A1JJ-01	1.67397	no recurrence	54	0	0	2	2	positive	positive	negative
TCGA-D8-A1JK-01	1.67671	no recurrence	90	0	0	2	2	positive	negative	negative
TCGA-D8-A1JP-01	1.75068	no recurrence	73	0	0	1	1	positive	positive	negative
TCGA-D8-A1JS-01	1.01644	no recurrence	77	0	0	1	1	positive	positive	negative
TCGA-D8-A1JT-01	1.10959	no recurrence	70	0	0	2	2	positive	positive
TCGA-D8-A1JU-01	1.22466	no recurrence	51	0	0	1	1	positive	positive	negative
TCGA-D8-A1X7-01	1.39452	no recurrence	40		0	2	2	positive	positive	negative
TCGA-D8-A1XA-01	2.29863	no recurrence	64	0	0	1	1	positive	positive
TCGA-D8-A1XF-01	1.26849	no recurrence	45	0	0	2	2	positive	positive	negative
TCGA-D8-A1XM-01	1.47397	no recurrence	57	0	0	1	1	positive	positive	negative
TCGA-D8-A1XU-01	1.08219	no recurrence	56	0	0	1	1	positive	positive	negative
TCGA-D8-A1XV-01	1.26301	no recurrence	84	0	0	2	2	positive	positive
TCGA-D8-A1XW-01	3.5863	no recurrence	53	0	0	2	2	positive	negative	negative
TCGA-D8-A1XY-01	1.37808	no recurrence	74		0	2	2	positive	positive	positive
TCGA-D8-A1Y2-01	1.1863	no recurrence	71		0	2	2	positive	positive
TCGA-D8-A27E-01	1.45205	no recurrence	66	0	0	1	1	positive	positive	negative
TCGA-D8-A27G-01	1.12055	no recurrence	75	0	0	2	2	positive	positive
TCGA-D8-A27P-01	0.134247	no recurrence	64	0	0	1	1	positive	positive	negative
TCGA-D8-A27V-01	1.04384	no recurrence	62	0	0	2	2	positive	positive	negative
TCGA-D8-A27W-01	1.02192	no recurrence	55	0	0	4	3	positive	positive
TCGA-D8-A4Z1-01	1.80548	no recurrence	68	0	0	1	1	positive	positive	negative
TCGA-D8-A73U-01	1.34795	no recurrence	88	0	0	2	2	positive	positive	negative
TCGA-D8-A73X-01	2.10137	no recurrence	53	0	0	2	2	positive	positive	negative
TCGA-E2-A105-01	3.58356	no recurrence	79	0	0	2	2	positive	positive
TCGA-E2-A10F-01	2.40548	no recurrence	47	0	0	2	2	positive	positive
TCGA-E2-A14S-01	2.76438	no recurrence	65	0	0	1	1	positive	positive
TCGA-E2-A14T-01	6.33151	no recurrence	52	0	0	2	2	positive	positive	negative
TCGA-E2-A14U-01	3.61096	no recurrence	74	0	0	1	1	positive	positive
TCGA-E2-A14W-01	2.66849	no recurrence	78	0	0	2	2	positive	positive
TCGA-E2-A14Y-01	5.77808	no recurrence	35	0	0	2	2	positive	positive
TCGA-E2-A154-01	1.61918	no recurrence	68	0	0	1	1	positive	positive	negative
TCGA-E2-A156-01	1.98904	no recurrence	61	0	0	1	1	positive	positive	negative
TCGA-E2-A15C-01	1.90137	no recurrence	61	0	0	1	1	positive	positive
TCGA-E2-A15D-01	1.4411	no recurrence	47	0	0	2	2	positive	positive
TCGA-E2-A15F-01	1.80274	no recurrence	64	0	0	1	1	positive	positive	negative
TCGA-E2-A15G-01	1.51781	no recurrence	76	0	0	2	2	positive	positive	negative
TCGA-E2-A15I-01	4.63562	no recurrence	44	0	0	2	2	positive	positive
TCGA-E2-A15J-01	4.49315	no recurrence	51	0	0	1	1	positive	positive
TCGA-E2-A15L-01	1.71507	no recurrence	65	0	0	2	2	positive	positive
TCGA-E2-A15P-01	1.63014	no recurrence	61	0	0	1	1	positive	positive	negative
TCGA-E2-A15T-01	4.28219	no recurrence	65	0	0	2	2	positive	positive
TCGA-E2-A1B5-01	2.69589	no recurrence	46	0	0	2	2	positive	positive	negative
TCGA-E2-A1BC-01	1.3726	no recurrence	63	0	0	1	1	positive	positive	negative
TCGA-E2-A1BD-01	3.10411	no recurrence	53	0	0	2	2	positive	positive
TCGA-E2-A1IF-01	3.11781	no recurrence	74	0	0	1	1	positive	positive	negative
TCGA-E2-A1IH-01	2.81096	no recurrence	80	0	0	1	1	positive	positive
TCGA-E2-A1II-01	2.80822	no recurrence	51	0	0	1	1	positive	negative	negative
TCGA-E2-A1IJ-01	2.36986	no recurrence	57	0	0	1	1	positive	positive
TCGA-E2-A1IN-01	1.84932	no recurrence	60	0	0	1	1	positive	positive	negative
TCGA-E2-A1IO-01	5.08219	no recurrence	37	0	0	1	1	positive	positive
TCGA-E2-A1IU-01	0.923288	no recurrence	60	0	0	1	1	positive	positive	negative
TCGA-E2-A576-01	2.85753	no recurrence	69		0	1	1	positive	positive
TCGA-E9-A1N9-01	3.01644	no recurrence	58	0	0	2	2	positive	negative	positive
TCGA-E9-A1NA-01	3.04658	no recurrence	58	0	0	2	2	positive	positive	positive
TCGA-E9-A1NI-01	0.821918	no recurrence	51	0	0	2	2	positive	positive	negative
TCGA-E9-A22D-01	3.41918	no recurrence	38	0	0	2	2	positive	positive	positive
TCGA-E9-A295-01	1.0274	no recurrence	71	0	0	2	2	positive	positive	positive
TCGA-E9-A54X-01	1.99178	no recurrence	85	0	0	1	1	positive	positive	negative
TCGA-EW-A1IY-01	0.706849	no recurrence	38		0	1	1	positive	positive	negative
TCGA-EW-A1J3-01	1.38082	no recurrence	61	0	0	1	1	positive	positive	positive
TCGA-EW-A1J5-01	1.30685	no recurrence	59	0	0	3	2	positive	positive	negative
TCGA-EW-A1J6-01	2.39726	no recurrence	70	0	0	1	1	positive	positive	negative
TCGA-EW-A1OX-01	2.49589	no recurrence	43		0	2	2	positive	positive	negative
TCGA-EW-A1OY-01	2.48767	no recurrence	63		0	2	2	positive	positive	negative
TCGA-EW-A1P3-01	4.4137	no recurrence	48		0	2	2	positive	positive	negative
TCGA-EW-A1PC-01	0.512329	no recurrence	66		0	3	2	positive	positive	negative
TCGA-EW-A1PF-01	1.20274	no recurrence	50	0	0	1	1	positive	positive	negative
TCGA-EW-A2FW-01	1.8411	no recurrence	52		0	2	2	positive	positive	negative
TCGA-EW-A423-01	1.46027	no recurrence	75		0	2	2	positive	positive	negative
TCGA-EW-A6SC-01	2.60822	no recurrence	60	0	0	2	2	positive	positive	negative
TCGA-GI-A2C8-01	0.616438	no recurrence	63		0	4	3	positive	positive	negative
TCGA-GM-A2DL-01	9.6411	no recurrence	50	0	0	1	1	positive	positive	negative
TCGA-GM-A2DM-01	8.83836	no recurrence	57	0	0	2	2	positive	positive	negative
TCGA-GM-A2DN-01	8.46849	no recurrence	58	0	0	2	2	positive	positive	negative
TCGA-GM-A2DO-01	7.11233	no recurrence	54	0	0	1	1	positive	positive	negative
TCGA-GM-A3NW-01	9.20822	no recurrence	63	0	0	2	2	positive	negative
TCGA-JL-A3YX-01	0.964384	no recurrence	46	0	0	2	2	positive	positive	positive
TCGA-LL-A440-01	2.07945	no recurrence	61		0	1	1	positive	positive
TCGA-LL-A442-01	2.43562	no recurrence	56		0	2	2	positive	positive
TCGA-LL-A50Y-01	2.08767	no recurrence	84		0	2	2	positive	positive
TCGA-LL-A5YN-01	1.22466	no recurrence	46	0	0	2	2	positive	positive
TCGA-LL-A6FR-01	1.33973	no recurrence	50		0	2	2	positive	negative
TCGA-OL-A5D8-01	2.66575	no recurrence	40		0	3	2	positive	positive
TCGA-OL-A5DA-01	4.88493	no recurrence	61		0	2	2	positive	positive
TCGA-OL-A5RX-01	2.40548	no recurrence	51		0	1	1	positive	positive
TCGA-OL-A66J-01	5.46849	no recurrence	80		0	1	1	positive	positive
TCGA-OL-A66L-01	3.56438	no recurrence	71		0	1	1	positive	positive
TCGA-OL-A6VQ-01	1.64384	no recurrence	49		0	2	2	positive	positive
TCGA-OL-A6VR-01	3.34247	no recurrence	48		0	1	1	positive	positive	negative
TCGA-PE-A5DE-01	7.24658	no recurrence	41	0	0	2	2	positive	positive	negative
TCGA-S3-A6ZF-01	1.56712	no recurrence	64	0	0	2	2	positive	positive
TCGA-S3-AA11-01	1.15342	no recurrence	67	0	0	2	2	positive	positive
TCGA-S3-AA14-01	1.44932	no recurrence	47	0	0	1	1	positive	positive	positive
TCGA-UL-AAZ6-01	1.41918	no recurrence	73		0	2	2	positive	positive	positive
TCGA-W8-A86G-01	0.950685	no recurrence	66		0	2	2	positive	positive	negative
TCGA-WT-AB44-01	2.41918	no recurrence	77		0	1	1	positive	positive	negative
TCGA-XX-A89A-01	1.33699	no recurrence	68		0	3	2	positive	positive	negative
TCGA-Z7-A8R6-01	8.92055	no recurrence	46	0	0	1	1	positive	positive	negative
TCGA-A2-A04V-01	4.0274	recurrence	39	0	0	2	2	positive	positive
TCGA-A7-A13G-01	1.60548	recurrence	79		0	2	2	positive	positive	negative
TCGA-A7-A3RF-01	0.476712	recurrence	79	0	0	2	2	positive	positive	negative
TCGA-A8-A06Y-01	2.16712	recurrence	66	0	0	2	2	negative	positive	negative
TCGA-AC-A2B8-01	1.79178	recurrence	84	0	0	3	2	positive	positive	negative
TCGA-AO-A126-01	0.731507	recurrence	39	0	0	2	2	positive	positive	negative
TCGA-AR-A5QM-01	2.65205	recurrence	62	0	0	2	2	positive	positive
TCGA-B6-A0RH-01	5.93151	recurrence	51	0	0	2	2	negative	positive
TCGA-B6-A2IU-01	11.5726	recurrence	62	0	0	2	2	positive	positive
TCGA-BH-A0BQ-01	4.68219	recurrence	39	0	0	1	1	positive	positive	positive
TCGA-BH-A1EY-01	1.08493	recurrence	79	0	0	2	2	positive	positive	negative
TCGA-E2-A10A-01	0.252055	recurrence	41	0	0	3	2	positive	positive	positive
TCGA-E2-A14Z-01	0.515068	recurrence	64	0	0	1	1	positive	positive	negative
TCGA-E9-A1NF-01	0.246575	recurrence	60	0	0	2	2	positive	positive	negative
TCGA-GM-A2D9-01	1.46849	recurrence	69	0	0	1	1	positive	positive
TCGA-3C-AALI-01	10.9726	no recurrence	50	0	1	2	2	positive	positive	positive
TCGA-3C-AALJ-01	4.03836	no recurrence	62	0	1	2	2	positive	positive
TCGA-A1-A0SG-01	1.18904	no recurrence	61	0	1	2	2	positive	positive	negative
TCGA-A1-A0SI-01	1.73973	no recurrence	52	0	1	2	2	positive	positive	negative
TCGA-A1-A0SJ-01	1.13973	no recurrence	39	0	1	3	3	positive	positive
TCGA-A1-A0SN-01	3.27671	no recurrence	50		1	1	2	positive	positive	positive
TCGA-A1-A0SQ-01	1.51781	no recurrence	45		1	2	2	positive	positive	negative
TCGA-A2-A04Y-01	3.01096	no recurrence	53	0	1	2	2	positive	positive	negative
TCGA-A2-A0CV-01	8.24932	no recurrence	41	0	1	2	2	positive	positive	negative
TCGA-A2-A0CW-01	8.99452	no recurrence	67	0	1	2	2	positive	positive
TCGA-A2-A0CY-01	4.58356	no recurrence	63	0	1	2	2	positive	positive	negative
TCGA-A2-A0D4-01	2.10137	no recurrence	37	0	1	2	2	positive	positive	negative
TCGA-A2-A0ER-01	6.2	no recurrence	63	0	1	1	1	positive	positive
TCGA-A2-A0SY-01	3.69041	no recurrence	62	0	1	3	3	positive	positive
TCGA-A2-A0T3-01	4.15342	no recurrence	37	0	1	1	1	positive	positive
TCGA-A2-A1G0-01	1.68767	no recurrence	49	0	1	2	2	positive	positive
TCGA-A2-A1G4-01	1.63014	no recurrence	71	0	1	3	3	positive	positive	negative
TCGA-A2-A25C-01	1.43288	no recurrence	50	0	1	2	2	positive	positive	negative
TCGA-A2-A3KC-01	3.01918	no recurrence	55	0	1	2	2	positive	positive
TCGA-A2-A3KD-01	3.30411	no recurrence	47	0	1	3	3	positive	positive	negative
TCGA-A2-A4S3-01	1.82466	no recurrence	59	0	1	2	2	positive	positive	negative
TCGA-A7-A13F-01	2.09589	no recurrence	44	0	1	3	3	positive	positive
TCGA-A7-A26E-01	2.6137	no recurrence	71		1	3	3	positive	positive	negative
TCGA-A7-A4SB-01	1.14521	no recurrence	56	0	1	3	3	positive	positive	negative
TCGA-A7-A5ZW-01	0.893151	no recurrence	47	0	1	1	2	positive	positive	negative
TCGA-A8-A06T-01	4.42192	no recurrence	75	0	1	3	3	positive	positive	positive
TCGA-A8-A075-01	1.41918	no recurrence	42	0	1	2	2	positive	positive	positive
TCGA-A8-A07F-01	1.58082	no recurrence	65	0	1	2	2	positive	positive	negative
TCGA-A8-A07G-01	1.58082	no recurrence	65	0	1	1	2	positive	positive	negative
TCGA-A8-A07J-01	1	no recurrence	35	0	1	2	2	positive	positive	negative
TCGA-A8-A07L-01	2.67123	no recurrence	58	0	1	3	3	positive	positive	negative
TCGA-A8-A07P-01	0.915068	no recurrence	68	0	1	2	2	positive	positive	positive
TCGA-A8-A085-01	3.07945	no recurrence	44	0	1	2	2	positive	positive	negative
TCGA-A8-A086-01	1.08493	no recurrence	59	0	1	1	2	positive	positive	negative
TCGA-A8-A08S-01	2.75068	no recurrence	71	0	1	1	2	positive	positive	positive
TCGA-A8-A097-01	1	no recurrence	65	0	1	2	2	positive	positive	positive
TCGA-A8-A09B-01	1	no recurrence	58	0	1	4	3	positive	positive	negative
TCGA-A8-A09D-01	4.16986	no recurrence	47	0	1	2	2	positive	positive	negative
TCGA-A8-A09E-01	4.08767	no recurrence	73	0	1	4	3	positive	positive	positive
TCGA-A8-A09K-01	2.49863	no recurrence	68	0	1	1	2	positive	positive	negative
TCGA-A8-A09R-01	0.747945	no recurrence	82	0	1	2	2	positive	positive	negative
TCGA-AC-A23C-01	1.60274	no recurrence	62		1	2	2	positive	positive	positive
TCGA-AC-A23E-01	1.91233	no recurrence	50		1	2	2	positive	positive
TCGA-AC-A23G-01	6.1589	no recurrence	76		1	1	2	positive	positive	positive
TCGA-AC-A2BM-01	8.27945	no recurrence	41		1	2	2	positive	positive
TCGA-AC-A2FF-01	7.5589	no recurrence	40		1	2	2	positive	positive
TCGA-AC-A3HN-01	1.3589	no recurrence	87		1	2	2	positive	positive	negative
TCGA-AC-A3OD-01	1.23562	no recurrence	68		1	2	2	positive	positive	negative
TCGA-AC-A3QP-01	1.84932	no recurrence	79		1	2	2	positive	positive
TCGA-AC-A3TM-01	2.08767	no recurrence	50	0	1	3	3	positive	positive
TCGA-AC-A3W6-01	1.64932	no recurrence	90		1	3	3	positive	positive	negative
TCGA-AC-A62Y-01	1.45205	no recurrence	79		1	2	2	positive	positive	negative
TCGA-AC-A6IV-01	1.55616	no recurrence	47		1	2	2	positive	positive
TCGA-AC-A6NO-01	0.139726	no recurrence	43		1	2	2	positive	positive	negative
TCGA-AN-A0FT-01	0.586301	no recurrence	63	0	1	2	2	positive	positive	positive
TCGA-AO-A03R-01	5.72877	no recurrence	57	0	1	2	2	positive	positive	negative
TCGA-AO-A03T-01	5.81918	no recurrence	42	0	1	2	2	positive	positive	negative
TCGA-AO-A0J3-01	1.78356	no recurrence	67	0	1	2	2	positive	positive
TCGA-AO-A0J7-01	1.69315	no recurrence	71	0	1	2	2	positive	positive	negative
TCGA-AO-A0JB-01	4.22466	no recurrence	50	0	1	3	3	positive	positive	negative
TCGA-AO-A0JD-01	6	no recurrence	59	0	1	3	3	positive	positive	negative
TCGA-AO-A0JF-01	5.42466	no recurrence	68	0	1	1	2	positive	positive	negative
TCGA-AO-A0JJ-01	5.16986	no recurrence	54	0	1	2	2	positive	positive	negative
TCGA-AO-A0JM-01	5.98356	no recurrence	40	0	1	2	2	positive	positive	positive
TCGA-AO-A12C-01	6.49863	no recurrence	42	0	1	2	2	positive	positive	positive
TCGA-AO-A1KP-01	8.09041	no recurrence	77	0	1	1	2	positive	positive	negative
TCGA-AO-A1KQ-01	5.15616	no recurrence	84	0	1	4	3	positive	positive	negative
TCGA-AO-A1KT-01	1.48219	no recurrence	78	0	1	1	2	positive	positive
TCGA-AR-A0TX-01	5.40274	no recurrence	64	0	1	1	2	positive	positive	positive
TCGA-AR-A0U3-01	11.1781	no recurrence	59	0	1	2	2	positive	positive	negative
TCGA-AR-A1AL-01	8.13973	no recurrence	60	0	1	3	3	positive	positive	negative
TCGA-AR-A1AM-01	8.19452	no recurrence	52	0	1	3	3	positive	positive
TCGA-AR-A1AS-01	3.15068	no recurrence	54	0	1	2	2	positive	positive	negative
TCGA-AR-A1AV-01	5.10685	no recurrence	68	0	1	2	2	positive	positive	negative
TCGA-AR-A24V-01	8.77534	no recurrence	52	0	1	2	2	positive	positive	negative
TCGA-AR-A24W-01	2.71507	no recurrence	55	0	1	2	2	positive	positive	negative
TCGA-AR-A2LJ-01	7.21096	no recurrence	40		1	3	3	positive	positive	positive
TCGA-AR-A2LM-01	5.30137	no recurrence	49	0	1	1	2	positive	positive
TCGA-AR-A2LO-01	3.28219	no recurrence	46	0	1	2	2	positive	positive
TCGA-AR-A5QP-01	3.24658	no recurrence	54	0	1	2	2	positive	positive
TCGA-B6-A0I5-01	23.4411	no recurrence	49	0	1	2	2	positive	positive
TCGA-B6-A0RO-01	13.5041	no recurrence	71	0	1	4	3	positive	positive
TCGA-B6-A401-01	7.11233	no recurrence	47	0	1	1	2	positive	positive	negative
TCGA-BH-A0AZ-01	5.25753	no recurrence	47	0	1	3	3	positive	positive	negative
TCGA-BH-A0B1-01	3.14521	no recurrence	66	0	1	2	2	positive	positive	negative
TCGA-BH-A0B7-01	7.01096	no recurrence	42	0	1	2	2	positive	positive	positive
TCGA-BH-A0BD-01	1.51781	no recurrence	47	0	1	1	2	positive	positive	negative
TCGA-BH-A0BJ-01	1.80822	no recurrence	41	0	1	2	2	positive	positive	negative
TCGA-BH-A0BS-01	7.15616	no recurrence	55	0	1	3	3	positive	positive
TCGA-BH-A0BT-01	6.47945	no recurrence	56	0	1	1	2	positive	positive	negative
TCGA-BH-A0BV-01	4.16164	no recurrence	78	0	1	2	2	positive	positive	negative
TCGA-BH-A0BZ-01	6.17808	no recurrence	59	0	1	3	3	positive	positive	negative
TCGA-BH-A0C0-01	3.47945	no recurrence	62	0	1	1	2	positive	positive
TCGA-BH-A0DD-01	6.81096	no recurrence	58	0	1	2	2	positive	positive	positive
TCGA-BH-A0DH-01	3.16712	no recurrence	63	0	1	2	2	positive	positive	negative
TCGA-BH-A0DI-01	2.49863	no recurrence	63	0	1	2	2	positive	positive	negative
TCGA-BH-A0DQ-01	0.268493	no recurrence	42	0	1	2	2	positive	positive	negative
TCGA-BH-A0DT-01	6.58356	no recurrence	41	0	1	1	2	positive	positive	negative
TCGA-BH-A0DZ-01	1.35616	no recurrence	43	0	1	2	2	positive	positive	positive
TCGA-BH-A0E1-01	1.30685	no recurrence	52	0	1	2	2	positive	positive
TCGA-BH-A0E7-01	3.73425	no recurrence	79	0	1	2	2	positive	positive	negative
TCGA-BH-A0E9-01	6.81918	no recurrence	53	0	1	2	2	positive	positive	negative
TCGA-BH-A0EI-01	5.27671	no recurrence	51	0	1	1	2	positive	positive	negative
TCGA-BH-A0GY-01	2.52877	no recurrence	67	0	1	2	2	positive	positive	negative
TCGA-BH-A0GZ-01	0.89863	no recurrence	62	0	1	1	2	positive	positive
TCGA-BH-A0HL-01	0.19726	no recurrence	56	0	1	2	2	positive	positive
TCGA-BH-A0HO-01	0.208219	no recurrence	48	0	1	1	2	positive	positive	negative
TCGA-BH-A0HX-01	2.27123	no recurrence	54	0	1	2	2	positive	positive	negative
TCGA-BH-A0W3-01	1.99452	no recurrence	58	0	1	1	2	positive	positive
TCGA-BH-A0W5-01	3.52877	no recurrence	77	0	1	1	2	positive	positive
TCGA-BH-A18I-01	2.99452	no recurrence	53	0	1	1	2	positive	positive	positive
TCGA-BH-A28Q-01	3.06575	no recurrence	46	0	1	2	2	positive	positive	negative
TCGA-BH-A42V-01	1.73973	no recurrence	41	0	1	1	1	positive	positive	negative
TCGA-BH-A8G0-01	1.8137	no recurrence	54	0	1	2	2	positive	positive	negative
TCGA-BH-AB28-01	0.786301	no recurrence	53	0	1	3	3	positive	positive	negative
TCGA-C8-A12U-01	1.05479	no recurrence	46	0	1	2	2	positive	positive	negative
TCGA-C8-A12W-01	1.05479	no recurrence	49	0	1	4	3	positive	positive	negative
TCGA-C8-A12X-01	1.05479	no recurrence	62	0	1	2	2	positive	positive	negative
TCGA-C8-A132-01	1.04932	no recurrence	56	0	1	2	2	positive	positive
TCGA-C8-A26W-01	1.04384	no recurrence	58	0	1	2	2	positive	positive
TCGA-C8-A273-01	1.40548	no recurrence	29	0	1	2	2	positive	positive	negative
TCGA-C8-A27A-01	2.04658	no recurrence	48	0	1	2	2	positive	positive	negative
TCGA-C8-A8HQ-01	1.0411	no recurrence	53	0	1	2	2	positive	positive	negative
TCGA-D8-A140-01	1.10411	no recurrence	62	0	1	2	2	positive	positive	positive
TCGA-D8-A141-01	1.71507	no recurrence	40	0	1	1		positive	positive	negative
TCGA-D8-A145-01	1.12329	no recurrence	80	0	1	1	2	positive	positive
TCGA-D8-A1J8-01	1.18082	no recurrence	77	0	1	2	2	positive	positive	negative
TCGA-D8-A1JB-01	4.62466	no recurrence	54	0	1	2	2	positive	positive
TCGA-D8-A1JD-01	1.51233	no recurrence	41	0	1	2	2	positive	positive	negative
TCGA-D8-A1JE-01	1.57534	no recurrence	62	0	1	1	2	positive	positive	negative
TCGA-D8-A1JI-01	1.58082	no recurrence	54		1	1	2	positive	positive	negative
TCGA-D8-A1X9-01	1.99178	no recurrence	66	0	1	2	2	positive	positive
TCGA-D8-A1XB-01	1.51233	no recurrence	62	0	1	2	2	positive	positive	negative
TCGA-D8-A1XJ-01	1.81644	no recurrence	76		1	3	3	positive	positive	positive
TCGA-D8-A1XL-01	1.66027	no recurrence	34		1	2	2	positive	positive
TCGA-D8-A1XO-01	4.60822	no recurrence	56	0	1	2	2	positive	positive	negative
TCGA-D8-A1XR-01	1.32055	no recurrence	56	0	1	2	2	positive	positive	negative
TCGA-D8-A27K-01	4.00274	no recurrence	47	0	1	2	2	positive	positive	negative
TCGA-E2-A106-01	6.96164	no recurrence	34	0	1	1	1	positive	positive
TCGA-E2-A10C-01	3.34247	no recurrence	54	0	1	2	2	positive	positive	negative
TCGA-E2-A10E-01	2.36986	no recurrence	64	0	1	1	2	positive	positive
TCGA-E2-A14O-01	3.72329	no recurrence	76	0	1	3	3	positive	positive
TCGA-E2-A14Q-01	3.1863	no recurrence	50	0	1	2	2	positive	positive	negative
TCGA-E2-A14V-01	2.85479	no recurrence	53	0	1	2	2	positive	positive	positive
TCGA-E2-A153-01	1.93699	no recurrence	51	0	1	2	2	positive	positive	negative
TCGA-E2-A15E-01	1.72603	no recurrence	40	0	1	1	2	positive	positive
TCGA-E2-A15H-01	1.07671	no recurrence	38	0	1	1	2	positive	positive
TCGA-E2-A15K-01	0.753425	no recurrence	58	0	1	2	2	positive	positive
TCGA-E2-A15R-01	4.74521	no recurrence	64	0	1	1	2	positive	positive
TCGA-E2-A1B1-01	7.26849	no recurrence	45	0	1	2	2	positive	positive
TCGA-E2-A1IG-01	5.86301	no recurrence	45	0	1	2	2	positive	positive	negative
TCGA-E2-A1IK-01	4.93151	no recurrence	71	0	1	1	2	positive	positive	negative
TCGA-E2-A1IL-01	0.323288	no recurrence	78	0	1	1	2	positive	positive	negative
TCGA-E2-A1L6-01	4.51507	no recurrence	44	0	1	1	2	positive	positive	negative
TCGA-E2-A1L8-01	6.13699	no recurrence	52	0	1	2	2	positive	positive
TCGA-E2-A1L9-01	1.63836	no recurrence	40	0	1	1	2	positive	positive	negative
TCGA-E2-A1LA-01	2.04932	no recurrence	59	0	1	1	2	positive	positive
TCGA-E2-A2P6-01	2.87945	no recurrence	77	0	1	2	2	positive	positive
TCGA-E2-A56Z-01	0.690411	no recurrence	69	0	1	2	2	positive	positive
TCGA-E2-A570-01	2.55068	no recurrence	47	0	1	1	1	positive	positive
TCGA-E9-A1N5-01	3.06849	no recurrence	45	0	1	2	2	positive	positive	positive
TCGA-E9-A1NC-01	3.29589	no recurrence	61	0	1	2	2	positive	negative	positive
TCGA-E9-A1NE-01	2.98082	no recurrence	28	0	1	2	2	positive	positive	negative
TCGA-E9-A1NH-01	1.57808	no recurrence	71	0	1	2	2	positive	positive	negative
TCGA-E9-A227-01	2.67123	no recurrence	42	0	1	2	2	positive	positive	negative
TCGA-E9-A22H-01	3.37534	no recurrence	42	0	1	2	2	positive	positive	positive
TCGA-E9-A3X8-01	2.53699	no recurrence	48	0	1	2	2	positive	positive	positive
TCGA-EW-A1IW-01	1.01644	no recurrence	80		1	2	2	positive	positive	positive
TCGA-EW-A1IX-01	3.30959	no recurrence	48		1	1	2	positive	positive	negative
TCGA-EW-A1J1-01	1.57534	no recurrence	38	0	1	2	2	positive	positive	negative
TCGA-EW-A1J2-01	1.10411	no recurrence	50		1	1		positive	positive	negative
TCGA-EW-A1P5-01	1.92603	no recurrence	77	0	1	2	2	positive	positive	negative
TCGA-EW-A1P6-01	1.53973	no recurrence	64	0	1	2	2	positive	positive	negative
TCGA-EW-A1PA-01	1.57534	no recurrence	59	0	1	2	2	positive	positive	negative
TCGA-EW-A1PD-01	1.16164	no recurrence	61	0	1	1	2	positive	positive
TCGA-EW-A1PE-01	0.876712	no recurrence	56	0	1	1	2	positive	positive	negative
TCGA-EW-A1PG-01	2.87945	no recurrence	53		1	2	2	positive	positive
TCGA-EW-A424-01	1.9589	no recurrence	51		1	3	3	positive	positive	positive
TCGA-EW-A6S9-01	1.26849	no recurrence	34	0	1	1	2	positive	positive	positive
TCGA-GM-A2DC-01	6.94521	no recurrence	57	0	1	1	2	positive	positive
TCGA-GM-A3NY-01	3.18356	no recurrence	72	0	1	2	2	positive	positive	negative
TCGA-GM-A3XG-01	3.64384	no recurrence	46	0	1	3	3	positive	positive	negative
TCGA-GM-A5PV-01	1.12877	no recurrence	63	0	1	2	2	positive	positive
TCGA-GM-A5PX-01	1.50959	no recurrence	65	0	1	2	2	positive	positive	negative
TCGA-JL-A3YW-01	0.986301	no recurrence	49	0	1	2	2	positive	positive	positive
TCGA-LD-A66U-01	1.76986	no recurrence	44		1	2	2	positive	positive	negative
TCGA-LD-A7W6-01	1.10685	no recurrence	54	0	1	2	2	positive	positive	negative
TCGA-LL-A7SZ-01	1.6274	no recurrence	49		1	2	2	positive	positive	negative
TCGA-LL-A7T0-01	1.03014	no recurrence	70	0	1	2	2	positive	positive	positive
TCGA-MS-A51U-01	1.86575	no recurrence	44	0	1	2	2	positive	positive	negative
TCGA-OK-A5Q2-01	0.175342	no recurrence	59		1	2	2	positive	positive	negative
TCGA-OL-A5RU-01	3.33973	no recurrence	63		1	1	2	positive	positive
TCGA-OL-A66H-01	2.22466	no recurrence	74		1	1	1	positive	positive
TCGA-OL-A66O-01	1.44658	no recurrence	39		1	2	2	positive	positive
TCGA-S3-A6ZG-01	1.53973	no recurrence	71	0	1	2	2	positive	positive	negative
TCGA-S3-AA0Z-01	1.72329	no recurrence	63	0	1	2	2	positive	positive
TCGA-S3-AA17-01	1.16164	no recurrence	64	0	1	2	2	positive	positive
TCGA-WT-AB41-01	4.4137	no recurrence	55		1	2	2	positive	positive
TCGA-A2-A0YC-01	2.1863	recurrence	59	0	1	2	2	positive	positive
TCGA-A2-A25B-01	3.53425	recurrence	39	0	1	2	2	positive	positive
TCGA-A7-A13H-01	2.17808	recurrence	61		1	2	2	positive	positive
TCGA-A8-A08T-01	7.00548	recurrence	64	1	1	2	4	positive	positive	positive
TCGA-AO-A03N-01	4.50685	recurrence	59	0	1	2	2	positive	positive	negative
TCGA-AO-A03P-01	5.26575	recurrence	54	0	1	2	2	positive	positive	negative
TCGA-AR-A0TW-01	2.02466	recurrence	50	0	1	3	3	positive	positive
TCGA-AR-A24L-01	3.87397	recurrence	26	0	1	2	2	positive	positive
TCGA-B6-A0RI-01	3.0137	recurrence	44	0	1	4	3	positive	positive
TCGA-B6-A0RP-01	7.63562	recurrence	73	0	1	2		positive	positive
TCGA-B6-A0WT-01	10.5808	recurrence	61	0	1	2	2	positive	positive
TCGA-B6-A0WW-01	1.22466	recurrence	58		1	2		positive	positive
TCGA-B6-A0WZ-01	14.0192	recurrence	50	0	1	2	2	positive	positive
TCGA-B6-A0X4-01	1.96164	recurrence	62	0	1	2	2	positive	positive
TCGA-B6-A0X5-01	3.67945	recurrence	61	0	1	2	2	positive	positive
TCGA-E2-A10B-01	0.534247	recurrence	67	0	1	2	2	positive	positive
TCGA-E2-A1IE-01	4.9589	recurrence	61	0	1	2	2	positive	positive
TCGA-E9-A1N6-01	1.2137	recurrence	52	0	1	2	2	positive	positive	positive
TCGA-GM-A2DA-01	8.25753	recurrence	46	0	1	2	2	positive	positive
TCGA-HN-A2OB-01	4.25205	recurrence	45	0	1	2	2	positive	positive	negative
TCGA-LQ-A4E4-01	1.86575	recurrence	73		1	3	3	positive	positive
TCGA-Z7-A8R5-01	9.00548	recurrence	61		1	3	3	positive	positive	negative
TCGA-4H-AAAK-01	0.953425	no recurrence	50	0	2	2	3	positive	positive
TCGA-A2-A0CL-01	8.26027	no recurrence	37	0	2	3	3	positive	positive	negative
TCGA-A2-A0ET-01	2.92055	no recurrence	58	0	2	2	3	positive	positive
TCGA-A2-A0YH-01	1.80548	no recurrence	53	0	2	2	3	positive	positive	negative
TCGA-A2-A0YL-01	4.03836	no recurrence	48	0	2	3	3	positive	positive	negative
TCGA-A2-A1FX-01	5.06027	no recurrence	61	0	2	3	3	positive	positive
TCGA-A2-A4S2-01	1.76164	no recurrence	62	0	2	3	3	positive	positive	negative
TCGA-A7-A2KD-01	1.86027	no recurrence	53		2	2	3	positive	positive	positive
TCGA-A8-A06P-01	1.08493	no recurrence	63	0	2	1	3	positive	positive	negative
TCGA-A8-A06Q-01	0.0849315	no recurrence	63	0	2	3	3	positive	positive	negative
TCGA-A8-A07U-01	2.08219	no recurrence	66	0	2	2	3	positive	negative	negative
TCGA-A8-A08P-01	2.58356	no recurrence	70	0	2	2	3	positive	positive	positive
TCGA-A8-A092-01	2.58082	no recurrence	48	0	2	2	3	positive	positive	negative
TCGA-A8-A09Q-01	2.08493	no recurrence	83	0	2	4	3	positive	positive	negative
TCGA-AC-A3BB-01	2.70411	no recurrence	46		2	3	3	positive	positive	negative
TCGA-AN-A04A-01	0.246575	no recurrence	36	0	2	2	3	positive	positive	negative
TCGA-AN-A0XV-01	0.443836	no recurrence	67	0	2	2	3	positive	positive	positive
TCGA-AN-A0XW-01	0.465753	no recurrence	36	0	2	2	3	positive	positive	positive
TCGA-AO-A03L-01	6.69041	no recurrence	34	0	2	3	3	positive	positive	positive
TCGA-AO-A0JG-01	2.1863	no recurrence	49	0	2	2	3	positive	positive	negative
TCGA-AQ-A04H-01	2.06575	no recurrence	61		2	2	3	positive	positive
TCGA-AQ-A1H2-01	1.30137	no recurrence	84		2	2	3	positive	positive
TCGA-AR-A1AU-01	7.85753	no recurrence	39	0	2	2	3	positive	positive
TCGA-AR-A24M-01	10.0274	no recurrence	38	0	2	2	3	positive	positive	negative
TCGA-AR-A24R-01	9.39726	no recurrence	45	0	2	1	3	positive	positive	negative
TCGA-AR-A254-01	7.13699	no recurrence	50	0	2	2	3	positive	positive	positive
TCGA-B6-A0RV-01	14.126	no recurrence	42	0	2	3	3	positive	positive
TCGA-BH-A0B4-01	3.26301	no recurrence	65	0	2	2	3	positive	positive
TCGA-BH-A0B5-01	5.85205	no recurrence	40	0	2	2	3	positive	positive	negative
TCGA-BH-A0DS-01	0.213699	no recurrence	71	0	2	2	3	positive	positive	negative
TCGA-BH-A0DV-01	5.65479	no recurrence	54	0	2	2	3	positive	positive	negative
TCGA-BH-A0E2-01	1.19178	no recurrence	49	0	2	2	3	positive	positive	negative
TCGA-BH-A0H7-01	1.92329	no recurrence	65	0	2	1	3	positive	positive	negative
TCGA-C8-A130-01	1.0137	no recurrence	52	0	2	3	3	positive	positive
TCGA-C8-A1HI-01	0.939726	no recurrence	40	0	2	2	3	positive	positive	negative
TCGA-C8-A26V-01	1.68767	no recurrence	47	0	2	3	3	positive	positive	negative
TCGA-D8-A1JC-01	1.31507	no recurrence	59	0	2	2	3	positive	positive	negative
TCGA-D8-A1X6-01	1.48219	no recurrence	80		2	3	3	positive	positive	negative
TCGA-D8-A1XD-01	1.43014	no recurrence	36	0	2	1	3	positive	positive	negative
TCGA-D8-A1Y0-01	1.29315	no recurrence	65		2	1	3	positive	positive	negative
TCGA-D8-A1Y3-01	1.17808	no recurrence	61		2	2	3	positive	positive
TCGA-D8-A27I-01	1.20274	no recurrence	58	0	2	1	3	positive	positive	negative
TCGA-D8-A27L-01	1.36712	no recurrence	49	0	2	1	3	positive	positive	negative
TCGA-D8-A27N-01	1.42192	no recurrence	36	0	2	2	3	positive	positive	positive
TCGA-E2-A108-01	2.29315	no recurrence	64	0	2	2	3	positive	positive	negative
TCGA-E2-A572-01	3.30959	no recurrence	72	0	2	2	3	positive	positive
TCGA-E9-A1N4-01	2.73973	no recurrence	41	0	2	2	3	positive	positive	positive
TCGA-E9-A22E-01	3.47671	no recurrence	56	0	2	2	3	positive	positive	positive
TCGA-E9-A54Y-01	1.9863	no recurrence	63	0	2	2	3	positive	positive	negative
TCGA-EW-A1IZ-01	1.51781	no recurrence	53		2	2	3	positive	positive	negative
TCGA-GM-A3XN-01	5.53151	no recurrence	44	0	2	1	3	positive	positive	negative
TCGA-LL-A6FQ-01	0.219178	no recurrence	77		2	2	3	positive	positive	negative
TCGA-V7-A7HQ-01	5.56986	no recurrence	75	0	2	1	3	positive	positive
TCGA-XX-A899-01	1.27945	no recurrence	46		2	1	3	positive	positive	negative
TCGA-A2-A0CK-01	3.73699	recurrence	60	0	2	3	3	positive	positive	negative
TCGA-A2-A25E-01	8.18904	recurrence	34	0	2	2	3	positive	positive
TCGA-AR-A0TZ-01	3.59726	recurrence	43	1	2	2	3	positive	positive
TCGA-AR-A0U2-01	4.40822	recurrence	47	0	2	2	3	positive	positive	negative
TCGA-AR-A24O-01	7.01644	recurrence	43	0	2	3	3	positive	positive	negative
TCGA-AR-A2LK-01	3.5726	recurrence	62	0	2	3	3	positive	positive
TCGA-BH-A0C1-01	3.07671	recurrence	61	0	2	3	3	positive	positive	negative
TCGA-A2-A0YG-01	1.82466	no recurrence	63	0	3	2	3	positive	positive	positive
TCGA-A2-A4RW-01	0.608219	no recurrence	49	0	3	2	3	positive	positive	negative
TCGA-A2-A4RY-01	1.77534	no recurrence	46	0	3	3	3	positive	positive	negative
TCGA-A7-A426-01	0.99726	no recurrence	50		3	3	3	positive	positive	negative
TCGA-A7-A5ZX-01	0.920548	no recurrence	48	0	3	2	3	positive	positive	negative
TCGA-A8-A079-01	0.750685	no recurrence	69	0	3	4	3	positive	positive	negative
TCGA-A8-A07E-01	1.66575	no recurrence	81		3	4		positive	positive	negative
TCGA-A8-A08F-01	2.75068	no recurrence	59	0	3	2	3	positive	positive	negative
TCGA-A8-A08Z-01	3.33425	no recurrence	76	0	3	4		positive	positive	negative
TCGA-A8-A099-01	0.832877	no recurrence	76		3	4		positive	positive	positive
TCGA-A8-A09M-01	2.75616	no recurrence	75	0	3	2	3	positive	positive	negative
TCGA-A8-A09N-01	0.0849315	no recurrence	57	0	3	2	3	positive	positive	positive
TCGA-A8-A09W-01	0.0821918	no recurrence	70	0	3	2	3	positive	positive	negative
TCGA-A8-A0A6-01	1.75342	no recurrence	64	0	3	2	3	positive	positive	negative
TCGA-AC-A2FK-01	7.26027	no recurrence	45	0	3	2	3	positive	positive
TCGA-AC-A3YI-01	1.93699	no recurrence	74		3	1	3	positive	positive	positive
TCGA-AC-A6IX-01	1.02192	no recurrence	49		3	2	3	positive	positive
TCGA-AQ-A1H3-01	2.70959	no recurrence	49		3	2	3	positive	positive	negative
TCGA-AR-A24T-01	8.7726	no recurrence	46	0	3	3	3	positive	positive
TCGA-AR-A5QN-01	2.77534	no recurrence	68	0	3	2	3	positive	positive	positive
TCGA-B6-A408-01	5.67671	no recurrence	55	0	3	2	3	positive	positive
TCGA-BH-A0BA-01	3.10137	no recurrence	51	0	3	3	3	positive	positive	negative
TCGA-BH-A0BC-01	2.66849	no recurrence	60	0	3	2	3	positive	positive	negative
TCGA-BH-A28O-01	3.06849	no recurrence	50	0	3	3	3	positive	positive	negative
TCGA-C8-A1HO-01	1.0274	no recurrence	34	0	3	3	3	positive	positive	negative
TCGA-D8-A1JN-01	1.69863	no recurrence	80		3	3	3	positive	positive
TCGA-D8-A1X5-01	1.54795	no recurrence	81		3	2	3	positive	positive	positive
TCGA-D8-A1XS-01	1.3589	no recurrence	48	0	3	2	3	positive	positive	positive
TCGA-D8-A27T-01	1.09041	no recurrence	53	0	3	2	3	positive	positive	negative
TCGA-D8-A3Z5-01	2.78082	no recurrence	54	0	3	2	3	positive	positive	negative
TCGA-D8-A3Z6-01	1.54247	no recurrence	56	0	3	3	3	positive	positive	negative
TCGA-E2-A15A-01	1.94521	no recurrence	45	0	3	2	3	positive	positive	negative
TCGA-E2-A3DX-01	3.63014	no recurrence	43	0	3	2	3	positive	positive
TCGA-E9-A3Q9-01	2.74247	no recurrence	78	0	3	3	3	positive	positive
TCGA-E9-A5FK-01	2.22466	no recurrence	60	0	3	2	3	positive	positive	negative
TCGA-E9-A6HE-01	2.32055	no recurrence	45		3	3	3	positive	positive	negative
TCGA-EW-A2FV-01	2.1589	no recurrence	39		3	3	3	positive	positive	negative
TCGA-GM-A4E0-01	6.00274	no recurrence	67	0	3	3	3	positive	positive
TCGA-LD-A7W5-01	0.591781	no recurrence	52	0	3	2	3	positive	positive	negative
TCGA-LL-A9Q3-01	1.45753	no recurrence	69		3	3	3	positive	positive	positive
TCGA-OL-A5RV-01	2.90959	no recurrence	43		3	2	3	positive	positive
TCGA-S3-A6ZH-01	1.75616	no recurrence	29		3	3	3	positive	positive
TCGA-A2-A0EW-01	3.70685	recurrence	53	0	3	1	3	positive	positive	negative
TCGA-A7-A425-01	1.14795	recurrence	70		3	3	3	positive	positive
TCGA-A8-A08O-01	2.08767	recurrence	45	1	3	2	4	positive	positive	negative
TCGA-AC-A2FE-01	6.83836	recurrence	62		3	3	3	positive	positive
TCGA-AO-A0J9-01	2.92055	recurrence	61	0	3	2	3	positive	positive
TCGA-AO-A0JA-01	0.391781	recurrence	36	0	3	2	3	positive	positive	negative
TCGA-B6-A0IB-01	7.44384	recurrence	64	1	3	3	4	positive	positive
TCGA-E2-A2P5-01	1.63562	recurrence	78	0	3	2	3	positive	positive
TCGA-A8-A07W-01	0.832877	no recurrence	76	1		2	4	positive	positive	negative
TCGA-A8-A09A-01	0.832877	no recurrence	40	0		2		positive	positive	negative
TCGA-BH-A0H6-01	2.04658	no recurrence	82	0		1	1	positive	positive	negative
TCGA-LL-A6FP-01	1.85479	no recurrence	90			2	2	positive	positive
TCGA-3C-AAAU-01	4.95342	recurrence	55					positive	positive	negative
TCGA-B6-A0X7-01	3.02466	recurrence	62			1		positive	positive
TCGA-E2-A15O-01	3.31507	recurrence	89	0		1	1	positive	positive
TCGA-LL-A5YM-01	0.706849	recurrence	88	0		4	3	positive	positive
TCGA-LL-A73Z-01	0.526027	recurrence	55	1		1	4	positive	positive
TCGA-A7-A0CH-01	2.95616	no recurrence	79	0	0	2	2
TCGA-B6-A0I2-01	11.9479	no recurrence	45	0	0	1	1
TCGA-B6-A0IO-01	13.8137	no recurrence	66	0	0	2	2		positive
TCGA-E9-A1N8-01	2.84658	no recurrence	48	0	0	2	2		negative	negative
TCGA-E9-A1QZ-01	2.06849	no recurrence	61	0	0	2	2
TCGA-E9-A1R4-01	0.509589	no recurrence	66	0	0	1	1
TCGA-E9-A1R5-01	0.252055	no recurrence	63	0	0	1	1
TCGA-E9-A1R6-01	0.928767	no recurrence	63	0	0	2	2
TCGA-E9-A1R7-01	4.01918	no recurrence	64	0	0	2	2
TCGA-E9-A1RA-01	3.75068	no recurrence	48	0	0	1	1
TCGA-E9-A1RD-01	0.0931507	no recurrence	67	0	0	2	2
TCGA-E9-A1RH-01	3.88219	no recurrence	63	0	0	2	2
TCGA-E9-A229-01	3.14521	no recurrence	37	0	0	1	1
TCGA-E9-A247-01	3.24932	no recurrence	59	0	0	1	1
TCGA-E9-A248-01	0.161644	no recurrence	51	0	0	2	2
TCGA-E9-A249-01	0.594521	no recurrence	45	0	0	2	2
TCGA-E9-A2JT-01	0.789041	no recurrence	63	0	0	2	2
TCGA-E9-A3HO-01	3.1726	no recurrence	49	0	0	2	2
TCGA-E9-A3QA-01	2.51507	no recurrence	33	0	0	2	2
TCGA-E9-A5UO-01	2.15068	no recurrence	41	0	0	2	2
TCGA-E9-A5UP-01	2.2	no recurrence	63	0	0	2	2
TCGA-E9-A243-01	0.835616	recurrence	52	0	0	2	2
TCGA-C8-A12Y-01	4.04384	no recurrence	44	0	1	2	2
TCGA-E9-A1R0-01	2.35616	no recurrence	58	0	1	1	2
TCGA-E9-A228-01	3.52055	no recurrence	58	0	1	2	2
TCGA-E9-A24A-01	2.04658	no recurrence	69	0	1	1	2
TCGA-AC-A2FM-01	2.13699	recurrence	87	0	1	2	2
TCGA-E9-A2JS-01	1.43562	recurrence	72	0	1	2	2
TCGA-C8-A8HR-01	1.11781	no recurrence	49	0	2	3	3
TCGA-D8-A1X8-01	2.14521	no recurrence	62	0	2	1	3		positive	negative
TCGA-E9-A1N3-01	2.90137	no recurrence	70	0	2	1	3
TCGA-E9-A1RE-01	3.88767	no recurrence	74	0	2	2	3
TCGA-E9-A1RF-01	0.547945	no recurrence	68	0	2	2	3
TCGA-E9-A1RG-01	1.7726	no recurrence	62	0	2	1	3
TCGA-E9-A1RI-01	3.96986	no recurrence	43	0	2	1	3
TCGA-PL-A8LZ-01	0.827397	no recurrence	29	0	2	4	3
TCGA-E9-A226-01	2.16438	recurrence	45	0	2	2	3
TCGA-E9-A1R3-01	0.213699	no recurrence	70	0	3	2	3
TCGA-E9-A1RC-01	3.35342	no recurrence	56	0	0	4	3
TCGA-B6-A0I8-01	2.04384	recurrence	46	0		1
