# Supplementary material for: Systemic Analysis of the Prognosis-Associated Alternative Polyadenylation Events in Breast Cancer
Source: Front Genet. 2020 Nov 3;11:590770. doi: 10.3389/fgene.2020.590770 (PMC7673440; doi:10.3389/fgene.2020.590770)
Supplement: Supplementary file 5 [file Table_5.XLSX]

## Sheet: Sheet1
CSTF1
CSTF2
CPSF2
FIP1L1
CSTF2T
SYMPK
WDR33
PABPC4
CPSF1
PAPOLG
CPSF4
CPSF7
CSTF3
PABPC1
NUDT21
PCF11
PPP1CA
CPSF3
RBBP6
PPP1CB
CPSF6
PABPN1
